# Supplementary material for: 2-[(2,3,6,7-Tetra­hydro-1H,5H-benzo[ij]quinolizin-9-yl)methyl­ene]propane­dinitrile
Source: Acta Crystallogr Sect E Struct Rep Online. 2009 Jun 27;65(Pt 7):o1687. doi: 10.1107/S1600536809023678 (PMC2969442; doi:10.1107/S1600536809023678)
Supplement: Supplementary file 2 [file e-65-o1687-Isup2.hkl]

# 
# h,k,l, Fc-squared, Fo-squared, sigma(Fo-squared) and status flag 
# 
data_I
_shelx_title ' mul1s in P2(1)/n' 
_shelx_refln_list_code          4 
_shelx_F_calc_maximum      151.95 
_exptl_crystal_F_000       528.00 
_reflns_d_resolution_high  0.7499 
 
loop_ 
 _symmetry_equiv_pos_as_xyz 
 'x, y, z' 
 '-x+1/2, y+1/2, -z+1/2' 
 '-x, -y, -z' 
 'x-1/2, -y-1/2, z-1/2' 
 
_cell_length_a     4.9587 
_cell_length_b    15.6136 
_cell_length_c    16.6993 
_cell_angle_alpha  90.000 
_cell_angle_beta   91.609 
_cell_angle_gamma  90.000 
 
_shelx_F_squared_multiplier     1.000 
 
loop_ 
 _refln_index_h 
 _refln_index_k 
 _refln_index_l 
 _refln_F_squared_calc 
 _refln_F_squared_meas 
 _refln_F_squared_sigma 
 _refln_observed_status 
   2   0   0        8.46        8.01      2.81 o 
   4   0   0      670.54      672.05     24.86 o 
   6   0   0       85.66      112.61     19.00 o 
   1   1   0     1176.08     1048.00     20.03 o 
   2   1   0      909.58      898.83     18.77 o 
   3   1   0       34.23       28.94      3.47 o 
   4   1   0        1.79        8.85      3.33 o 
   5   1   0       10.57       21.32      6.78 o 
   6   1   0        1.28       11.75      8.69 o 
   0   2   0     2240.70     2161.99     80.48 o 
   1   2   0       91.26       91.31      4.07 o 
   2   2   0      221.82      234.13      6.90 o 
   3   2   0       70.63       62.77      4.56 o 
   4   2   0       64.64       82.12      6.18 o 
   5   2   0      397.68      388.25     13.64 o 
   6   2   0       55.70       80.39     12.11 o 
   1   3   0    12982.64    13320.47    275.99 o 
   2   3   0     3819.13     4117.04     86.93 o 
   3   3   0       46.69       63.00      4.58 o 
   4   3   0      168.09      181.63      7.98 o 
   5   3   0        6.06       14.73      5.94 o 
   6   3   0       18.23       19.43      6.86 o 
   0   4   0     3726.23     3315.39    123.40 o 
   1   4   0     1339.54     1362.07     25.84 o 
   2   4   0      168.94      172.06      7.03 o 
   3   4   0      360.35      352.07     12.19 o 
   4   4   0      244.00      264.59     11.61 o 
   5   4   0      100.52      107.01     13.01 o 
   6   4   0       43.79       69.43     13.39 o 
   1   5   0      710.64      748.68     17.30 o 
   2   5   0      294.67      363.59      9.45 o 
   3   5   0      433.21      404.30     16.37 o 
   4   5   0      226.31      224.29     13.19 o 
   5   5   0       44.73       60.63      7.80 o 
   6   5   0        3.67        7.63      6.09 o 
   0   6   0     3422.62     3353.30     86.34 o 
   1   6   0      905.69      956.45     22.07 o 
   2   6   0      853.79      860.87     18.40 o 
   3   6   0        4.27        6.59      2.71 o 
   4   6   0      106.88       97.59      7.79 o 
   5   6   0       82.47       92.77      8.69 o 
   6   6   0       75.25       80.43     11.20 o 
   1   7   0      709.99      644.95     21.51 o 
   2   7   0        2.26        0.86      1.98 o 
   3   7   0      144.24      147.47      7.64 o 
   4   7   0       51.28       39.88      5.67 o 
   5   7   0      111.89      124.04      9.67 o 
   6   7   0       25.23       32.49     17.24 o 
   0   8   0       29.67       34.62      5.84 o 
   1   8   0      206.73      244.47      7.43 o 
   2   8   0      177.97      163.44      6.06 o 
   3   8   0      307.04      277.06     12.17 o 
   4   8   0        2.58        9.84      5.64 o 
   5   8   0        0.01        4.60      5.01 o 
   6   8   0       50.75       64.18     10.54 o 
   1   9   0       70.22       73.07      6.90 o 
   2   9   0        0.60        2.68      2.52 o 
   3   9   0      216.46      199.52      8.82 o 
   4   9   0      570.51      456.33     25.50 o 
   5   9   0       10.97       13.25     11.10 o 
   0  10   0     1047.61     1088.79     38.63 o 
   1  10   0      115.94      106.56      5.66 o 
   2  10   0        0.05       -0.11      2.53 o 
   3  10   0      200.50      149.50     10.09 o 
   4  10   0       14.20       20.88      6.17 o 
   5  10   0        0.24        6.04      5.30 o 
   1  11   0       26.55       31.24      3.99 o 
   2  11   0       42.43       42.30      5.72 o 
   3  11   0      181.58      172.13     11.04 o 
   4  11   0        2.73        6.17      4.54 o 
   5  11   0       28.38       31.23     10.46 o 
   0  12   0       11.65       10.46      6.04 o 
   1  12   0       92.91       82.76      8.34 o 
   2  12   0        6.76        9.13      4.10 o 
   3  12   0      563.61      467.16     19.41 o 
   4  12   0       45.97       55.57      9.27 o 
   5  12   0        0.02        8.42      5.93 o 
   1  13   0        0.35        4.50      5.50 o 
   2  13   0      419.96      340.99     15.40 o 
   3  13   0        3.48       19.47      5.54 o 
   4  13   0       17.68       19.29      5.88 o 
   5  13   0        5.98       19.41      7.02 o 
   0  14   0        1.75        4.85      6.14 o 
   1  14   0       27.56       47.72     10.89 o 
   2  14   0      196.39      152.55     18.22 o 
   3  14   0        0.27        1.89      4.44 o 
   4  14   0       27.05       11.71      6.96 o 
   1  15   0       44.93       40.78     11.27 o 
   2  15   0        0.82       -3.94      7.04 o 
   3  15   0        0.07       -0.45      7.90 o 
   4  15   0        6.11        4.03      7.69 o 
   0  16   0       27.06       39.29     10.55 o 
   1  16   0       91.32      105.21     16.02 o 
   2  16   0        6.41       -3.46      7.90 o 
   3  16   0       18.87       15.64      9.86 o 
   4  16   0       53.04       53.48     15.49 o 
   1  17   0      117.51      127.00     18.53 o 
   2  17   0        3.78       13.06      9.41 o 
   3  17   0        3.38        9.07     10.19 o 
   1  18   0        0.95        6.68      8.50 o 
   2  18   0        0.73       10.46      7.78 o 
   3  18   0       16.68       16.02     12.60 o 
   2  19   0       45.07       53.05     14.99 o 
  -5   0   1      212.07      260.54     16.76 o 
  -3   0   1       42.05       36.61      5.53 o 
  -1   0   1     6267.01     5954.12    150.70 o 
   1   0   1     6456.41     6493.24    164.21 o 
   3   0   1      152.32      141.69      8.68 o 
   5   0   1      280.89      279.20     15.97 o 
  -6   1   1      262.47      249.96     17.65 o 
  -5   1   1        3.66       11.77      4.88 o 
  -4   1   1       69.88       83.70      6.21 o 
  -3   1   1      809.54      904.98     20.37 o 
  -2   1   1      535.59      500.89     11.71 o 
  -1   1   1      292.49      252.67      6.07 o 
   0   1   1        0.10       -0.62      0.62 o 
   1   1   1      729.10      740.45     14.69 o 
   2   1   1      741.67      700.75     15.30 o 
   3   1   1       55.42       69.91      4.76 o 
   4   1   1        1.43        7.31      3.21 o 
   5   1   1        0.01        5.86      4.67 o 
   6   1   1      134.80      165.69     14.61 o 
  -6   2   1       58.01       72.66      9.16 o 
  -5   2   1      157.70      197.09     12.13 o 
  -4   2   1      183.02      160.99      7.92 o 
  -3   2   1      114.04      115.79      5.64 o 
  -2   2   1        0.07        1.00      1.70 o 
  -1   2   1     3154.55     3146.37     65.53 o 
   0   2   1       39.99       40.92      2.03 o 
   1   2   1     2483.98     2488.91     52.26 o 
   2   2   1        1.54        2.04      1.86 o 
   3   2   1        2.82        5.94      2.33 o 
   4   2   1       62.08       77.22      6.02 o 
   5   2   1        2.11       15.42      7.67 o 
   6   2   1       10.11       16.19      6.50 o 
  -6   3   1       32.23       46.53     10.36 o 
  -5   3   1      100.91      122.66      9.90 o 
  -4   3   1       21.59       36.48      5.40 o 
  -3   3   1       11.53       25.22      3.55 o 
  -2   3   1     2988.13     2953.45     63.49 o 
  -1   3   1    23088.00    23265.78    412.30 o 
   0   3   1     2754.23     2695.25     69.18 o 
   1   3   1     3783.84     4111.05     74.34 o 
   2   3   1      489.29      471.37     16.27 o 
   3   3   1      181.48      190.40      9.12 o 
   4   3   1       30.39       42.31      7.60 o 
   5   3   1       77.55       94.30      9.09 o 
   6   3   1       29.09       31.51      7.32 o 
  -6   4   1       10.82       44.60     10.20 o 
  -5   4   1        2.18        9.70      5.95 o 
  -4   4   1      140.56      164.95      9.78 o 
  -3   4   1      124.89      132.26      7.09 o 
  -2   4   1     1385.92     1397.56     32.11 o 
  -1   4   1     5722.45     5811.58    104.18 o 
   0   4   1        6.64       19.52      4.03 o 
   1   4   1      637.85      682.91     13.98 o 
   2   4   1        2.85        2.31      4.82 o 
   3   4   1       25.62       30.14      5.60 o 
   4   4   1      107.26      127.83      8.95 o 
   5   4   1      384.41      388.55     15.64 o 
   6   4   1       48.71       60.89      8.34 o 
  -6   5   1       33.65       50.00      8.82 o 
  -5   5   1       56.42       58.65     10.05 o 
  -4   5   1       76.95       77.26      7.37 o 
  -3   5   1       52.95       55.54      5.40 o 
  -2   5   1      154.68      141.66      5.27 o 
  -1   5   1        1.40        2.71      1.30 o 
   0   5   1     1395.01     1336.27     58.07 o 
   1   5   1       12.04       21.56      2.57 o 
   2   5   1       20.93       41.84      3.35 o 
   3   5   1      201.08      215.20      9.02 o 
   4   5   1        8.89       14.28      8.89 o 
   5   5   1       95.78      107.01      9.24 o 
   6   5   1        3.51       21.58     12.69 o 
  -6   6   1        1.55       15.57      6.54 o 
  -5   6   1      282.89      272.58     13.33 o 
  -4   6   1       12.53       15.92      5.99 o 
  -3   6   1      479.06      464.43     14.32 o 
  -2   6   1     3685.38     3586.99     77.42 o 
  -1   6   1       69.36       60.32      4.30 o 
   0   6   1     1027.03     1003.79     37.48 o 
   1   6   1     3104.28     3112.61     67.13 o 
   2   6   1     1917.34     1936.38     37.57 o 
   3   6   1       35.25       38.02      3.95 o 
   4   6   1       67.36       65.44      6.77 o 
   5   6   1        5.21       11.71      5.00 o 
   6   6   1        0.29        7.45      6.88 o 
  -6   7   1       11.93       25.46      7.81 o 
  -5   7   1      111.23      111.25     13.37 o 
  -4   7   1      483.96      439.71     15.32 o 
  -3   7   1       16.90       23.14      4.52 o 
  -2   7   1      973.96      982.84     21.13 o 
  -1   7   1     1668.24     1601.89     35.26 o 
   0   7   1       98.55       91.53      9.08 o 
   1   7   1       83.85       80.88      4.76 o 
   2   7   1       15.91       15.48      2.61 o 
   3   7   1       65.74       69.66      4.94 o 
   4   7   1      332.60      299.03     12.14 o 
   5   7   1       31.41       38.90      7.86 o 
   6   7   1        0.88       15.85      8.46 o 
  -6   8   1        1.16       17.04      7.88 o 
  -5   8   1        1.35        7.83      5.53 o 
  -4   8   1      131.90      118.87     13.67 o 
  -3   8   1      169.68      166.97     13.14 o 
  -2   8   1       35.65       35.02      3.18 o 
  -1   8   1       34.53       40.73      2.83 o 
   0   8   1      149.67      159.75     10.72 o 
   1   8   1     1693.00     1715.61     39.20 o 
   2   8   1       16.38       20.70      2.91 o 
   3   8   1      368.37      330.13     10.18 o 
   4   8   1      479.10      445.29     19.53 o 
   5   8   1       10.75       10.06      5.98 o 
   6   8   1       41.23       37.13      9.49 o 
  -5   9   1       17.84       11.84      7.97 o 
  -4   9   1        3.66        5.12      4.94 o 
  -3   9   1      202.20      191.64     10.04 o 
  -2   9   1       32.71       33.56      3.24 o 
  -1   9   1      163.91      133.93      7.12 o 
   0   9   1     2090.75     2103.77     47.22 o 
   1   9   1      327.80      287.76      9.71 o 
   2   9   1      225.98      184.86      8.14 o 
   3   9   1       96.54       90.80      8.39 o 
   4   9   1       32.82       30.35      6.31 o 
   5   9   1      207.60      181.23     24.53 o 
  -5  10   1      167.78      183.96     14.33 o 
  -4  10   1      159.87      124.80     22.05 o 
  -3  10   1      723.99      609.40     22.67 o 
  -2  10   1       61.02       61.58      5.85 o 
  -1  10   1      255.99      215.26     10.10 o 
   0  10   1      173.63      134.93      6.61 o 
   1  10   1       52.37       51.44      4.52 o 
   2  10   1      683.64      589.72     17.23 o 
   3  10   1      357.80      277.85     13.80 o 
   4  10   1        5.23       14.11      5.11 o 
   5  10   1       14.77        9.09      5.63 o 
  -5  11   1        5.04       18.08      6.03 o 
  -4  11   1       44.79       54.94      7.92 o 
  -3  11   1       13.54       10.80      4.83 o 
  -2  11   1       34.91       24.43      4.61 o 
  -1  11   1       28.68       33.71      3.17 o 
   0  11   1      813.66      852.18     22.28 o 
   1  11   1        0.44        1.22      2.67 o 
   2  11   1      243.96      228.07      9.56 o 
   3  11   1       15.48       16.71      4.73 o 
   4  11   1       28.88       28.32      6.26 o 
   5  11   1       45.59       41.87      7.92 o 
  -5  12   1      100.22       95.97     11.02 o 
  -4  12   1       22.28       18.28      5.46 o 
  -3  12   1        0.31        5.92      5.04 o 
  -2  12   1      128.08      126.38      8.76 o 
  -1  12   1      190.28      181.11     10.48 o 
   0  12   1       19.06       29.15      4.26 o 
   1  12   1        3.64        7.33      3.23 o 
   2  12   1        9.04        7.59      3.73 o 
   3  12   1       85.01       75.02      8.36 o 
   4  12   1      214.68      197.47     13.08 o 
   5  12   1        5.51        0.55      6.94 o 
  -5  13   1        1.80        9.11      6.01 o 
  -4  13   1       21.23       18.49      6.05 o 
  -3  13   1      318.35      252.46     13.68 o 
  -2  13   1       71.58       69.64     12.87 o 
  -1  13   1       10.45       20.08      7.57 o 
   0  13   1       35.24       42.59      8.42 o 
   1  13   1      166.87      145.66     10.06 o 
   2  13   1       12.58        6.94      4.01 o 
   3  13   1       45.84       47.54      7.32 o 
   4  13   1        2.41        7.32      4.84 o 
   5  13   1        5.69        8.79      6.43 o 
  -4  14   1       50.97       48.02      7.51 o 
  -3  14   1       18.46       35.81     11.65 o 
  -2  14   1        4.86       11.12      8.26 o 
  -1  14   1      285.09      273.78     21.53 o 
   0  14   1        5.19        6.61      4.68 o 
   1  14   1       67.31       69.38      8.41 o 
   2  14   1       55.65       48.87      8.21 o 
   3  14   1       14.57       20.43      9.66 o 
   4  14   1      154.56      149.46     12.83 o 
  -4  15   1      103.89      103.30     17.83 o 
  -3  15   1        0.06        6.57      7.78 o 
  -2  15   1       65.24       48.68     12.75 o 
  -1  15   1        0.02       -2.96      6.71 o 
   0  15   1        0.25        6.61      5.26 o 
   1  15   1        1.68        7.38      7.09 o 
   2  15   1      108.11       99.24     16.14 o 
   3  15   1       16.37       16.07      8.93 o 
   4  15   1       52.96       43.39     11.49 o 
  -4  16   1        1.69       11.79      9.64 o 
  -3  16   1        3.75        0.02      7.81 o 
  -2  16   1       79.83       83.25     15.61 o 
  -1  16   1      203.29      232.21     21.15 o 
   0  16   1        5.75        8.71      7.90 o 
   1  16   1      136.57      147.42     18.14 o 
   2  16   1       31.46       44.74     13.56 o 
   3  16   1        0.01        3.87      7.97 o 
   4  16   1        5.13        3.92     10.96 o 
  -3  17   1       56.10       48.39     13.46 o 
  -2  17   1        0.04       -1.29      7.35 o 
  -1  17   1        0.71        6.78      8.57 o 
   1  17   1      123.22      134.40     18.26 o 
   2  17   1       18.16       17.16     10.72 o 
   3  17   1       13.89        9.48      9.55 o 
  -3  18   1        5.21       19.12     12.34 o 
  -2  18   1        0.16        2.91      8.09 o 
  -1  18   1        0.37        8.95      8.45 o 
   2  18   1        0.20        5.18      9.98 o 
   3  18   1       10.53       24.97     12.39 o 
  -2  19   1       73.58       86.61     18.12 o 
  -1  19   1        2.58       -0.84      8.67 o 
   2  19   1      111.52       89.69     17.74 o 
  -6   0   2       15.00       13.37     12.68 o 
  -4   0   2       81.00      107.63     15.25 o 
  -2   0   2       84.33       98.05      6.14 o 
   0   0   2     1434.54     1404.59     36.31 o 
   2   0   2      285.00      251.65     10.30 o 
   4   0   2       41.66       73.28      8.46 o 
   6   0   2       84.21       78.12     11.04 o 
  -6   1   2       98.23      100.83     13.61 o 
  -5   1   2       61.62       62.61      7.85 o 
  -4   1   2      107.66      140.71      7.74 o 
  -3   1   2      423.49      443.50     11.98 o 
  -2   1   2      180.57      202.51      6.27 o 
  -1   1   2      154.22      150.18      4.25 o 
   0   1   2     8238.82     8428.85    212.32 o 
   1   1   2     1081.85     1139.95     31.07 o 
   2   1   2       32.67       24.12      3.16 o 
   3   1   2      187.22      176.40      6.76 o 
   4   1   2       82.64       95.59      7.55 o 
   5   1   2        7.56       20.96      6.12 o 
   6   1   2      123.74      117.78      9.94 o 
  -6   2   2       61.68      114.81     13.20 o 
  -5   2   2        0.33       21.36      5.96 o 
  -4   2   2       82.87       88.50      6.39 o 
  -3   2   2        0.00        1.39      2.14 o 
  -2   2   2      164.44      161.92      5.53 o 
  -1   2   2    15800.29    15432.92    313.71 o 
   0   2   2     1920.86     1811.20     38.77 o 
   1   2   2      301.79      253.81      7.18 o 
   2   2   2      303.73      311.17      9.67 o 
   3   2   2      772.77      749.47     20.47 o 
   4   2   2       24.02       31.31      9.55 o 
   5   2   2       11.49       17.16      5.58 o 
   6   2   2        3.80       14.10      6.70 o 
  -6   3   2      104.89       93.50      9.81 o 
  -5   3   2        1.21       10.04      5.47 o 
  -4   3   2      451.83      451.56     13.45 o 
  -3   3   2       98.78       98.19      5.26 o 
  -2   3   2       61.19       71.04      3.67 o 
  -1   3   2     1609.78     1520.59     35.09 o 
   0   3   2      358.54      294.90      8.52 o 
   1   3   2     1007.35     1047.95     24.09 o 
   2   3   2       30.94       37.27      3.72 o 
   3   3   2        0.00        1.48      3.56 o 
   4   3   2      112.01      124.41      8.86 o 
   5   3   2        1.28        7.57      5.31 o 
   6   3   2       88.25       81.16     11.10 o 
  -6   4   2      281.50      271.58     17.84 o 
  -5   4   2      130.40      149.16     11.16 o 
  -4   4   2      123.92      156.22      9.90 o 
  -3   4   2       11.25       16.52      3.72 o 
  -2   4   2      252.31      254.34      8.67 o 
  -1   4   2     1041.45     1078.06     24.25 o 
   0   4   2      254.70      270.55     16.87 o 
   1   4   2        0.02        4.46      1.78 o 
   2   4   2       25.02       19.08      3.16 o 
   3   4   2        8.58        7.13      3.03 o 
   4   4   2       58.36       62.77      6.64 o 
   5   4   2        0.15        5.13      5.55 o 
   6   4   2        0.43        2.73      6.76 o 
  -6   5   2       36.83       60.26     17.14 o 
  -5   5   2      202.33      187.69     12.31 o 
  -4   5   2       11.03        9.09      3.85 o 
  -3   5   2      348.68      362.12     12.48 o 
  -2   5   2     2008.34     2019.71     38.73 o 
  -1   5   2      186.25      194.50      6.39 o 
   0   5   2        5.34        6.49      1.80 o 
   1   5   2      202.23      197.42      7.02 o 
   2   5   2       36.63       47.55      3.57 o 
   3   5   2      694.67      711.83     19.74 o 
   4   5   2        1.88        3.78      5.90 o 
   5   5   2       39.87       47.29      7.54 o 
   6   5   2       14.99       18.81      7.91 o 
  -6   6   2        2.27       15.97      6.32 o 
  -5   6   2       54.06       66.68      9.66 o 
  -4   6   2        6.09        4.57      4.19 o 
  -3   6   2      716.64      642.55     18.47 o 
  -2   6   2       29.92       32.28      3.01 o 
  -1   6   2       81.56       58.14      6.56 o 
   0   6   2      123.52       91.93      4.46 o 
   1   6   2      820.81      790.19     19.73 o 
   2   6   2      160.00      159.21      6.61 o 
   3   6   2       81.84       85.10      5.38 o 
   4   6   2       52.77       60.39      6.61 o 
   5   6   2        2.76       10.07      4.90 o 
   6   6   2       14.97       20.34      8.56 o 
  -6   7   2      231.47      189.06     15.70 o 
  -5   7   2      100.35       84.23      8.62 o 
  -4   7   2       69.09       64.36      8.38 o 
  -3   7   2       27.97       45.57      6.30 o 
  -2   7   2     2813.13     2622.00     57.77 o 
  -1   7   2        8.93        3.35      1.50 o 
   0   7   2        3.34        0.35      1.88 o 
   1   7   2      609.12      587.75     15.76 o 
   2   7   2      187.74      210.99      6.91 o 
   3   7   2       32.14       37.54      4.07 o 
   4   7   2      289.00      271.67     11.37 o 
   5   7   2        1.50        8.64      9.06 o 
   6   7   2       10.48       19.58      8.08 o 
  -6   8   2        0.47       25.42      8.08 o 
  -5   8   2        3.09        8.00      5.54 o 
  -4   8   2       82.26       78.27      7.11 o 
  -3   8   2      595.96      503.57     23.08 o 
  -2   8   2      140.68      119.10      6.41 o 
  -1   8   2       51.12       45.98      4.89 o 
   0   8   2      517.87      522.14     14.39 o 
   1   8   2        7.19        8.27      2.63 o 
   2   8   2        0.02       -0.51      2.43 o 
   3   8   2       47.93       46.30      5.47 o 
   4   8   2        5.03        6.77      4.90 o 
   5   8   2        6.58       22.34      6.04 o 
   6   8   2       38.65       42.01      9.14 o 
  -5   9   2       11.08       25.28      7.06 o 
  -4   9   2       77.92       79.35      7.34 o 
  -3   9   2       84.81       91.24      6.52 o 
  -2   9   2       17.67       25.33      3.56 o 
  -1   9   2      587.33      564.14     14.87 o 
   0   9   2     1477.86     1481.22     34.66 o 
   1   9   2      111.56      102.85      5.79 o 
   2   9   2        3.07        3.04      2.66 o 
   3   9   2       39.35       54.01      7.32 o 
   4   9   2        1.14        7.90      4.66 o 
   5   9   2       91.96       72.46      9.91 o 
  -5  10   2        0.85        2.38      8.92 o 
  -4  10   2      463.18      393.73     18.24 o 
  -3  10   2      236.12      217.27      9.34 o 
  -2  10   2       88.07       90.65      5.62 o 
  -1  10   2       21.02       21.84      2.64 o 
   0  10   2      347.53      325.86     10.85 o 
   1  10   2       41.96       35.36      4.17 o 
   2  10   2      127.64      118.10      7.23 o 
   3  10   2      186.75      166.80     10.81 o 
   4  10   2        9.93       12.14      5.14 o 
   5  10   2       54.42       52.04      8.53 o 
  -5  11   2        1.65       10.07      6.20 o 
  -4  11   2      124.43      121.10     11.01 o 
  -3  11   2       24.09       45.62      6.56 o 
  -2  11   2       48.27       53.98      6.07 o 
  -1  11   2       50.17       42.43      6.11 o 
   0  11   2       18.35       27.96      5.14 o 
   1  11   2      115.53      104.69      6.48 o 
   2  11   2       22.19       24.79      4.48 o 
   3  11   2      477.14      382.82     17.15 o 
   4  11   2        0.02        1.55      4.48 o 
   5  11   2      156.76      160.41     32.43 o 
  -5  12   2        4.66       11.72      8.94 o 
  -4  12   2        0.44        3.08      4.81 o 
  -3  12   2        2.74        2.69      3.50 o 
  -2  12   2       86.69       83.60      7.41 o 
  -1  12   2      438.65      437.66     26.69 o 
   0  12   2       72.39       74.17      6.03 o 
   1  12   2       15.16       24.88      4.39 o 
   2  12   2       38.58       48.17      5.65 o 
   3  12   2       23.95       21.14      7.79 o 
   4  12   2       39.73       41.01      7.55 o 
   5  12   2       28.44       26.51      8.52 o 
  -5  13   2       27.76       29.22      9.19 o 
  -4  13   2       37.62       30.20      6.67 o 
  -3  13   2        4.11       12.70      4.54 o 
  -2  13   2       53.56       54.24     11.91 o 
  -1  13   2        0.10        0.02      5.30 o 
   0  13   2       83.86       82.84      8.54 o 
   1  13   2      164.57      151.61      8.04 o 
   2  13   2       64.75       69.16      8.00 o 
   3  13   2      156.82      146.42     11.72 o 
   4  13   2        1.70        6.15      5.26 o 
   5  13   2       12.86       11.16      6.96 o 
  -4  14   2        3.61        3.27      8.40 o 
  -3  14   2        0.34       -0.14      7.21 o 
  -2  14   2        2.99        2.39      6.49 o 
  -1  14   2       26.22       33.30     10.03 o 
   0  14   2       25.04       39.67      6.79 o 
   1  14   2        0.33       -2.98      4.19 o 
   2  14   2      267.98      237.85     13.54 o 
   3  14   2       19.03       20.26      6.03 o 
   4  14   2       82.12       84.20     10.58 o 
  -4  15   2        1.70        2.22      7.83 o 
  -3  15   2        0.11        5.04      6.59 o 
  -2  15   2       66.44       81.34     15.11 o 
  -1  15   2        4.26       23.13      9.57 o 
   0  15   2      281.72      301.54     23.18 o 
   1  15   2        6.01        5.90      5.15 o 
   2  15   2       19.30       20.03     10.38 o 
   3  15   2        3.07        8.96     10.21 o 
   4  15   2      100.67       98.70     11.48 o 
  -4  16   2        0.04        3.06      9.76 o 
  -3  16   2       41.01       49.94     13.80 o 
  -2  16   2        0.00       -0.14      7.57 o 
  -1  16   2       46.43       36.38     11.51 o 
   0  16   2      208.93      203.37     19.65 o 
   1  16   2       88.79      105.40     16.23 o 
   2  16   2       34.54       33.54     12.27 o 
   3  16   2       18.78       20.75      9.41 o 
   4  16   2      125.41      114.16     20.53 o 
  -3  17   2        7.71       -6.25      8.16 o 
  -2  17   2       29.65       54.31     13.23 o 
  -1  17   2       31.14       56.91     13.66 o 
   0  17   2        2.96        7.59      9.19 o 
   2  17   2        4.11       11.41      9.72 o 
   3  17   2       91.91      114.16     19.34 o 
  -3  18   2       78.69      107.00     20.60 o 
  -2  18   2       52.60       60.85     14.54 o 
  -1  18   2        0.44        7.40      8.33 o 
   2  18   2        3.86        1.96      9.31 o 
   3  18   2        0.28        4.42      9.84 o 
  -2  19   2       23.93       17.93     11.75 o 
  -1  19   2        5.18       17.38      9.98 o 
  -5   0   3      275.91      311.10     17.10 o 
  -3   0   3     1346.84     1350.53     40.31 o 
  -1   0   3        3.01       -0.85      2.21 o 
   1   0   3      985.64     1009.79     28.09 o 
   3   0   3        3.44        6.68      4.73 o 
   5   0   3     1019.73      993.63     35.05 o 
  -6   1   3       46.63       40.86     10.04 o 
  -5   1   3       30.86       50.38      7.40 o 
  -4   1   3      126.57      138.91      7.50 o 
  -3   1   3       55.53       64.65      4.63 o 
  -2   1   3     1592.30     1539.14     30.21 o 
  -1   1   3     2625.75     2531.42     94.68 o 
   0   1   3      277.64      293.71      7.52 o 
   1   1   3     3836.52     3967.62     82.20 o 
   2   1   3     1788.49     1665.11     37.98 o 
   3   1   3        5.73        2.03      2.57 o 
   4   1   3       30.14       36.55      5.28 o 
   5   1   3      208.47      222.87      9.89 o 
   6   1   3       63.60       63.81      7.90 o 
  -6   2   3       33.39       31.35      9.85 o 
  -5   2   3       10.26       21.24      6.16 o 
  -4   2   3       57.14       61.44      5.60 o 
  -3   2   3       29.85       37.96      3.85 o 
  -2   2   3       15.63       13.51      2.12 o 
  -1   2   3     2928.00     2921.40     61.19 o 
   0   2   3      428.95      384.00      9.85 o 
   1   2   3     1260.28     1232.57     27.05 o 
   2   2   3      651.59      635.95     16.46 o 
   3   2   3       29.88       31.96      4.23 o 
   4   2   3      216.70      185.71     10.65 o 
   5   2   3      164.94      177.29     14.07 o 
   6   2   3       10.56       10.50      5.71 o 
  -6   3   3        9.97       10.44     16.89 o 
  -5   3   3      215.05      229.98     12.29 o 
  -4   3   3      112.02      134.09      9.24 o 
  -3   3   3      472.32      452.79     12.00 o 
  -2   3   3       57.08       75.48      3.89 o 
  -1   3   3     2586.99     2502.02     52.94 o 
   0   3   3      769.48      828.97     19.26 o 
   1   3   3      333.44      314.77      9.23 o 
   2   3   3       86.91       95.04      5.26 o 
   3   3   3      154.84      168.87      7.75 o 
   4   3   3       93.28      117.01      8.30 o 
   5   3   3       15.48       13.61      6.51 o 
   6   3   3      417.83      351.25     15.13 o 
  -6   4   3       49.94       62.59      9.18 o 
  -5   4   3       25.79       21.58      6.60 o 
  -4   4   3       82.98       98.02      8.30 o 
  -3   4   3       19.77       23.09      4.81 o 
  -2   4   3        0.34        2.52      2.46 o 
  -1   4   3      444.83      378.26     11.18 o 
   0   4   3      874.66     1029.68     23.69 o 
   1   4   3       73.70       66.64      4.19 o 
   2   4   3       83.55       83.88      4.97 o 
   3   4   3       57.90       64.74      5.55 o 
   4   4   3        3.73       10.76      4.22 o 
   5   4   3       15.82       23.02      7.17 o 
   6   4   3        6.85        8.18      9.59 o 
  -6   5   3        0.42       11.73      7.28 o 
  -5   5   3       29.50       25.48      6.66 o 
  -4   5   3        0.88       -0.64      3.90 o 
  -3   5   3      110.99      129.47      7.37 o 
  -2   5   3     5342.39     4986.47     91.01 o 
  -1   5   3      395.20      364.83     10.12 o 
   0   5   3       12.75       12.22      2.21 o 
   1   5   3      155.42      175.81     10.24 o 
   2   5   3       58.22       59.53      3.86 o 
   3   5   3       51.01       69.15      5.71 o 
   4   5   3       27.76       36.58      5.52 o 
   5   5   3       69.02      105.22     11.59 o 
   6   5   3        0.08        5.92      7.10 o 
  -6   6   3       23.63       24.34     14.98 o 
  -5   6   3      301.96      272.72     13.21 o 
  -4   6   3        1.56        8.80      4.41 o 
  -3   6   3       12.56       15.74      3.79 o 
  -2   6   3      282.74      265.27      9.21 o 
  -1   6   3       39.63       42.51      3.36 o 
   0   6   3       47.18       45.62      5.02 o 
   1   6   3        0.17        0.12      2.06 o 
   2   6   3      572.57      565.65     16.21 o 
   3   6   3       71.57       77.59      5.26 o 
   4   6   3       30.21       34.68      4.60 o 
   5   6   3       26.45       37.61      9.70 o 
   6   6   3        0.04        6.55      7.19 o 
  -6   7   3        3.38       25.92      6.91 o 
  -5   7   3       70.95       71.39     10.54 o 
  -4   7   3       81.50       89.24      7.90 o 
  -3   7   3       92.97      107.00      7.09 o 
  -2   7   3        3.09        8.19      2.57 o 
  -1   7   3        1.60        6.00      1.70 o 
   0   7   3        6.01        8.01      4.58 o 
   1   7   3      539.54      482.15     13.93 o 
   2   7   3        0.96        3.74      2.68 o 
   3   7   3       73.90       75.06      5.33 o 
   4   7   3      294.14      277.59     12.13 o 
   5   7   3       36.29       34.56      8.50 o 
   6   7   3        0.78        3.02      7.07 o 
  -6   8   3       15.59       23.89      9.12 o 
  -5   8   3       11.69       20.81      6.30 o 
  -4   8   3       26.39       35.90      7.19 o 
  -3   8   3      728.22      598.97     21.82 o 
  -2   8   3       30.05       41.15      5.20 o 
  -1   8   3      396.56      390.05     11.57 o 
   0   8   3        2.88        4.45      2.28 o 
   1   8   3      286.93      285.54     10.06 o 
   2   8   3      139.21      121.87      6.97 o 
   3   8   3      465.65      428.67     14.79 o 
   4   8   3       21.15       28.54      5.45 o 
   5   8   3        7.47        8.51      6.82 o 
   6   8   3       27.47       40.08     14.18 o 
  -5   9   3       24.02       31.03      7.00 o 
  -4   9   3        3.48        7.05      4.22 o 
  -3   9   3      270.26      248.00      9.93 o 
  -2   9   3        2.89        3.43      2.47 o 
  -1   9   3      263.73      247.31     13.28 o 
   0   9   3       15.99       23.57      4.03 o 
   1   9   3       18.80       25.24      3.61 o 
   2   9   3      245.01      267.74     10.48 o 
   3   9   3        0.73        5.28      3.73 o 
   4   9   3       29.47       33.64      6.62 o 
   5   9   3        4.00       17.33      8.76 o 
  -5  10   3       18.70       15.36      6.29 o 
  -4  10   3      159.91      159.58     12.18 o 
  -3  10   3       18.22       27.85      4.42 o 
  -2  10   3        0.01        4.84      4.52 o 
  -1  10   3       89.29       83.16      6.59 o 
   0  10   3      396.50      395.91     12.62 o 
   1  10   3       30.65       36.17      8.40 o 
   2  10   3       13.30       22.51      4.08 o 
   3  10   3       15.30       10.39      4.07 o 
   4  10   3        0.35        4.20      6.71 o 
   5  10   3       38.77       49.05      8.59 o 
  -5  11   3       45.91       61.79      9.17 o 
  -4  11   3       67.55       68.76     15.43 o 
  -3  11   3      244.59      191.54     11.25 o 
  -2  11   3       95.97      108.16      9.66 o 
  -1  11   3      747.87      730.20     42.59 o 
   0  11   3      119.15      124.88      6.88 o 
   1  11   3      217.45      193.05      8.64 o 
   2  11   3       55.66       64.76      6.16 o 
   3  11   3       32.57       36.72     10.60 o 
   4  11   3       14.88       20.81      7.53 o 
   5  11   3       14.32       16.47      9.38 o 
  -5  12   3        3.51       14.35      6.53 o 
  -4  12   3      281.52      222.55     13.41 o 
  -3  12   3        4.56       13.55      4.28 o 
  -2  12   3       14.77       21.06      8.69 o 
  -1  12   3      713.88      771.64     30.56 o 
   0  12   3        1.06        3.80      3.22 o 
   1  12   3       22.28       25.80      4.47 o 
   2  12   3      500.24      426.36     14.96 o 
   3  12   3       11.24       13.12      5.14 o 
   4  12   3       23.48       19.16      9.10 o 
   5  12   3        7.20        2.34      6.05 o 
  -5  13   3       68.77       72.31     10.12 o 
  -4  13   3       63.82       82.52      9.64 o 
  -3  13   3        0.46        2.24      5.97 o 
  -2  13   3      124.85      127.65     16.07 o 
  -1  13   3      628.15      650.37     36.36 o 
   0  13   3        6.07        1.90      7.54 o 
   1  13   3       13.85        9.22      3.98 o 
   2  13   3        6.16        7.90      3.76 o 
   3  13   3      139.11      135.95     11.51 o 
   4  13   3        6.22        9.78      5.22 o 
   5  13   3       12.81       21.09      9.99 o 
  -4  14   3        2.20        1.36      7.95 o 
  -3  14   3       15.24       17.26      8.74 o 
  -2  14   3      181.82      185.92     20.01 o 
  -1  14   3       17.89       23.68      9.33 o 
   0  14   3      425.65      416.58     27.10 o 
   1  14   3       26.71       39.17      5.62 o 
   2  14   3      189.36      156.11     12.44 o 
   3  14   3        0.03        4.23      5.18 o 
   4  14   3        0.08        1.39      5.11 o 
  -4  15   3       60.53       74.60     16.09 o 
  -3  15   3       46.26       34.21     12.01 o 
  -2  15   3      120.07      105.23     16.33 o 
  -1  15   3       14.89       16.07      8.21 o 
   0  15   3      116.46      144.74     17.76 o 
   1  15   3       24.47       19.66      6.30 o 
   2  15   3       63.19       70.09     11.27 o 
   3  15   3      232.09      214.09     14.18 o 
   4  15   3       11.16       18.49      6.74 o 
  -4  16   3       19.89       17.62     11.94 o 
  -3  16   3       15.95        8.93      8.93 o 
  -2  16   3       83.35       95.75     16.54 o 
  -1  16   3        5.24       11.72      9.07 o 
   0  16   3       65.08       64.50     13.42 o 
   1  16   3        2.12        0.10      7.28 o 
   2  16   3       15.33       34.11     12.20 o 
   3  16   3        7.16       11.22      9.72 o 
   4  16   3       23.90       13.20      9.14 o 
  -3  17   3        0.28       -8.31      8.31 o 
  -2  17   3        4.78        5.90      8.88 o 
  -1  17   3        0.01       -0.62      7.73 o 
   0  17   3       14.53       25.54     10.98 o 
   2  17   3       16.36       11.08      9.41 o 
   3  17   3       31.48       25.23     12.13 o 
  -3  18   3       12.18       30.56     13.23 o 
  -2  18   3        0.21       -0.93      8.26 o 
  -1  18   3        4.43        8.90      8.95 o 
   0  18   3       26.13       36.88     12.46 o 
   2  18   3       15.15        4.80      9.19 o 
   3  18   3        1.97       -2.82     10.10 o 
  -2  19   3       16.50       16.40     10.43 o 
  -1  19   3       17.67       21.65     11.03 o 
  -1  20   3       20.58       36.12     12.77 o 
  -6   0   4       87.27      134.07     22.13 o 
  -4   0   4       86.32      108.08     16.44 o 
  -2   0   4       11.55       13.57      3.06 o 
   0   0   4      489.88      503.78     14.95 o 
   2   0   4      728.37      763.76     39.76 o 
   4   0   4        2.06       -2.04      4.31 o 
   6   0   4        0.82       16.93      9.60 o 
  -6   1   4        0.01        4.75      8.16 o 
  -5   1   4       56.93       76.48      9.69 o 
  -4   1   4      225.94      250.18      9.61 o 
  -3   1   4       32.31       43.22      4.00 o 
  -2   1   4      172.90      153.95      5.33 o 
  -1   1   4      101.11       94.40      5.23 o 
   0   1   4      528.01      510.23     12.41 o 
   1   1   4      208.70      233.94      7.07 o 
   2   1   4      341.56      341.84     10.29 o 
   3   1   4       58.68       58.87      4.58 o 
   4   1   4        6.26       13.48      3.71 o 
   5   1   4      113.14      126.54     14.95 o 
   6   1   4      155.31      163.13     11.63 o 
  -6   2   4       72.80       87.95     15.49 o 
  -5   2   4        0.05        8.43      5.87 o 
  -4   2   4      129.13      149.54      9.82 o 
  -3   2   4      975.95      940.04     21.01 o 
  -2   2   4      112.25      108.26      4.37 o 
  -1   2   4        8.82       23.12      2.91 o 
   0   2   4     1437.53     1582.56     34.10 o 
   1   2   4       25.49       35.57      2.47 o 
   2   2   4        9.36        9.50      2.49 o 
   3   2   4      219.10      206.14      8.52 o 
   4   2   4      467.04      465.26     15.62 o 
   5   2   4        4.04        5.09      4.66 o 
   6   2   4      144.57      163.97     11.75 o 
  -6   3   4      194.11      203.06     17.13 o 
  -5   3   4        0.01        5.80      8.16 o 
  -4   3   4       64.99       67.58      7.23 o 
  -3   3   4        2.28        4.94      2.22 o 
  -2   3   4        5.26        3.51      1.54 o 
  -1   3   4     1106.86     1002.80     22.86 o 
   0   3   4        3.06        8.46      1.84 o 
   1   3   4     2137.30     2294.97     42.84 o 
   2   3   4       31.10       30.41      3.39 o 
   3   3   4      180.11      193.16     10.71 o 
   4   3   4       61.23       63.72      6.45 o 
   5   3   4        1.44        6.82      4.60 o 
   6   3   4      165.46      175.18     12.02 o 
  -6   4   4        6.90       16.96     10.10 o 
  -5   4   4        6.87       17.44      6.16 o 
  -4   4   4       29.76       38.56      5.69 o 
  -3   4   4      106.68      117.56      7.32 o 
  -2   4   4      197.32      179.29      7.11 o 
  -1   4   4      145.04      140.65      5.40 o 
   0   4   4     1332.77     1381.97     31.28 o 
   1   4   4      110.65      101.74      5.20 o 
   2   4   4      169.57      161.78      5.78 o 
   3   4   4      518.38      489.08     19.05 o 
   4   4   4      589.67      578.03     23.16 o 
   5   4   4       16.66       16.75      5.12 o 
   6   4   4        2.90        2.40      6.73 o 
  -6   5   4        0.01       15.35      8.74 o 
  -5   5   4      119.77      128.70     10.68 o 
  -4   5   4      106.03      104.21      8.51 o 
  -3   5   4        0.00        3.13      2.93 o 
  -2   5   4      530.01      524.97     14.55 o 
  -1   5   4       23.55       25.79      2.84 o 
   0   5   4     2918.73     3113.13     67.28 o 
   1   5   4      870.74      931.25     23.00 o 
   2   5   4      214.85      227.89      8.80 o 
   3   5   4      526.03      397.19     20.17 o 
   4   5   4      157.46      155.27     11.19 o 
   5   5   4       15.88       23.34      6.55 o 
   6   5   4       63.70       60.40     10.67 o 
  -6   6   4       92.65       93.38     16.28 o 
  -5   6   4       76.52       82.63     10.51 o 
  -4   6   4        0.17       10.97      4.41 o 
  -3   6   4       29.60       31.69      4.50 o 
  -2   6   4     2686.00     2450.09     53.79 o 
  -1   6   4      489.22      466.71     12.68 o 
   0   6   4        2.80       -1.29      1.77 o 
   1   6   4      658.74      679.75     18.10 o 
   2   6   4       47.75       57.54      5.17 o 
   3   6   4       42.19       44.87      5.32 o 
   4   6   4      293.04      306.83     12.68 o 
   5   6   4        7.12        9.00      4.91 o 
   6   6   4       11.81       19.00      9.01 o 
  -6   7   4       10.28       20.09      9.11 o 
  -5   7   4        2.95        6.13      5.30 o 
  -4   7   4      246.22      229.35     10.97 o 
  -3   7   4       46.50       56.23      5.57 o 
  -2   7   4        0.35        1.36      4.01 o 
  -1   7   4        9.56       14.94      2.56 o 
   0   7   4       58.29       71.74      4.82 o 
   1   7   4       27.14       33.63      4.01 o 
   2   7   4      434.56      423.06     13.76 o 
   3   7   4      179.81      152.04      8.43 o 
   4   7   4      115.33      114.68      8.71 o 
   5   7   4       45.07       54.07     13.58 o 
   6   7   4        5.84       15.25      7.87 o 
  -6   8   4        0.07       28.55      8.04 o 
  -5   8   4        0.00        7.27      6.49 o 
  -4   8   4       97.58       99.96      8.38 o 
  -3   8   4      260.11      247.24     11.67 o 
  -2   8   4      453.39      424.94     15.49 o 
  -1   8   4      279.15      280.99     16.20 o 
   0   8   4       54.83       63.85      4.79 o 
   1   8   4      389.94      376.51     17.66 o 
   2   8   4        0.33        2.47      2.94 o 
   3   8   4        5.16        7.38      3.84 o 
   4   8   4       91.05      100.99      8.57 o 
   5   8   4      179.08      175.19     35.80 o 
  -5   9   4        0.07       10.66      5.20 o 
  -4   9   4       35.88       41.81     10.04 o 
  -3   9   4     2388.01     1863.85    101.99 o 
  -2   9   4       38.18       38.77      7.76 o 
  -1   9   4        3.32        6.21      2.35 o 
   0   9   4      108.92      106.75      6.25 o 
   1   9   4     1074.62     1071.56     27.37 o 
   2   9   4       76.35       74.11      6.37 o 
   3   9   4      313.21      274.69     11.73 o 
   4   9   4       26.59       23.90      5.92 o 
   5   9   4       16.46       20.54      7.00 o 
  -5  10   4        2.85       18.82      9.68 o 
  -4  10   4       28.87       30.13      8.56 o 
  -3  10   4       13.85       22.00      4.81 o 
  -2  10   4        2.23        6.20      3.41 o 
  -1  10   4      181.77      193.95     13.88 o 
   0  10   4       46.01       45.17      4.69 o 
   1  10   4      204.11      201.09      9.01 o 
   2  10   4      412.07      373.70     13.55 o 
   3  10   4       52.45       63.96      6.78 o 
   4  10   4        1.01        2.91      4.49 o 
   5  10   4       92.86       81.69     14.03 o 
  -5  11   4        0.90       -4.16      5.92 o 
  -4  11   4      129.96      105.87     10.56 o 
  -3  11   4        1.85        5.21      3.52 o 
  -2  11   4      384.36      309.99     10.92 o 
  -1  11   4      236.86      239.31     21.01 o 
   0  11   4       97.62       99.62      6.64 o 
   1  11   4       35.08       28.67      4.59 o 
   2  11   4      666.90      573.76     18.24 o 
   3  11   4      218.78      212.61     13.35 o 
   4  11   4        3.02        4.13      5.44 o 
   5  11   4       49.44       46.99      8.61 o 
  -5  12   4      150.04      118.61     13.25 o 
  -4  12   4      741.01      598.83     27.47 o 
  -3  12   4        5.35        6.84      4.44 o 
  -2  12   4        5.97        6.24      6.02 o 
  -1  12   4        1.40        9.06      5.24 o 
   0  12   4       65.74       64.00      5.86 o 
   1  12   4      162.63      153.32     11.97 o 
   2  12   4        2.61        4.90      3.73 o 
   3  12   4       13.81       20.53     13.66 o 
   4  12   4        1.09        0.07      4.85 o 
   5  12   4       15.63       13.50      8.42 o 
  -5  13   4       64.33       55.56      9.20 o 
  -4  13   4       31.78       58.63     14.09 o 
  -3  13   4        0.36       -0.86      6.06 o 
  -2  13   4       14.58       12.77      7.62 o 
  -1  13   4        0.47        3.78      4.74 o 
   0  13   4       46.13       50.74     29.85 o 
   1  13   4      166.54      152.04      8.60 o 
   2  13   4       46.11       49.98      6.40 o 
   3  13   4      213.52      211.86     13.82 o 
   4  13   4       26.06       31.82      6.97 o 
  -4  14   4      125.93      147.89     20.65 o 
  -3  14   4       10.23       15.21      8.71 o 
  -2  14   4      113.02      141.28     18.36 o 
  -1  14   4      273.14      281.30     22.42 o 
   0  14   4     1220.78     1145.88     55.60 o 
   1  14   4       24.44       30.37      5.31 o 
   2  14   4        0.51        6.15      4.41 o 
   3  14   4        0.32       10.85      5.84 o 
   4  14   4        1.41       10.18      9.43 o 
  -4  15   4        0.02        3.18      9.53 o 
  -3  15   4        0.06        1.48      7.31 o 
  -2  15   4        0.70        1.46      7.52 o 
  -1  15   4       77.23       99.05     16.28 o 
   0  15   4      272.72      287.29     22.82 o 
   1  15   4       47.46       58.86      8.79 o 
   2  15   4       10.22       24.27      9.39 o 
   3  15   4      122.68      119.89     12.14 o 
   4  15   4        6.91       15.95      6.68 o 
  -4  16   4        0.38       14.71     10.84 o 
  -3  16   4       42.78       25.23     10.77 o 
  -2  16   4      185.55      216.81     23.16 o 
  -1  16   4       19.07       32.40     11.03 o 
   0  16   4       23.43       32.35     11.20 o 
   1  16   4       33.36       12.37      8.93 o 
   2  16   4        3.80       10.24      8.38 o 
   3  16   4       41.19       38.84      8.04 o 
   4  16   4       61.96       80.67     12.21 o 
  -3  17   4      137.10      168.50     22.80 o 
  -2  17   4       77.87       81.91     15.90 o 
  -1  17   4       16.97       23.87     10.17 o 
   0  17   4       40.77       44.91     12.70 o 
   2  17   4       33.38       28.70     11.65 o 
   3  17   4       73.66       69.16     16.64 o 
  -3  18   4        3.84       10.81     11.29 o 
  -2  18   4       72.40      120.94     19.67 o 
  -1  18   4        0.33        0.76      7.71 o 
   0  18   4      119.95      164.58     20.60 o 
   3  18   4        4.72        1.50     10.58 o 
  -2  19   4        2.61       -7.26     10.67 o 
  -1  19   4        2.89       26.19     12.10 o 
   0  19   4       18.69       33.09     11.79 o 
  -1  20   4       49.54       63.72     16.26 o 
  -5   0   5       46.40       32.09     12.51 o 
  -3   0   5       11.61       14.39      3.95 o 
  -1   0   5      831.31      852.30     38.03 o 
   1   0   5     1713.99     1813.15     67.13 o 
   3   0   5        4.04        1.37      3.24 o 
   5   0   5       12.65       25.64      7.31 o 
  -6   1   5       72.22       89.39     12.22 o 
  -5   1   5       24.93       24.86      9.11 o 
  -4   1   5      101.32      119.19      8.79 o 
  -3   1   5      222.96      235.54      9.77 o 
  -2   1   5       29.94       27.05      2.70 o 
  -1   1   5      930.16      921.54     21.18 o 
   0   1   5     3598.66     3825.48     69.50 o 
   1   1   5     2143.70     2459.29     52.62 o 
   2   1   5       66.50       57.53      4.33 o 
   3   1   5      125.50      108.65      6.41 o 
   4   1   5        6.50        3.86      4.51 o 
   5   1   5     1124.17     1104.54     30.93 o 
   6   1   5        6.67       13.32      8.37 o 
  -6   2   5        2.92        7.41      8.50 o 
  -5   2   5       12.01       14.14      6.18 o 
  -4   2   5        5.84        8.20      4.27 o 
  -3   2   5       31.35       36.17      3.81 o 
  -2   2   5       61.78       70.55      3.70 o 
  -1   2   5       14.11       12.46      1.92 o 
   0   2   5      276.73      251.95      9.45 o 
   1   2   5      110.06      149.98      5.00 o 
   2   2   5      644.09      596.26     17.62 o 
   3   2   5      253.81      222.50      8.91 o 
   4   2   5       20.70       31.07      5.21 o 
   5   2   5       13.92       14.14      4.94 o 
   6   2   5       63.66       68.41     14.30 o 
  -6   3   5        0.06       18.35      9.72 o 
  -5   3   5       23.64       27.57      6.92 o 
  -4   3   5       15.38       18.63      4.97 o 
  -3   3   5       26.54       25.88      4.16 o 
  -2   3   5        6.61        7.56      2.44 o 
  -1   3   5       76.04       72.57      4.07 o 
   0   3   5      949.82      944.57     18.77 o 
   1   3   5       25.05       28.79      2.60 o 
   2   3   5      220.26      205.12      7.47 o 
   3   3   5      970.21      914.04     23.63 o 
   4   3   5        2.16       10.25      6.72 o 
   5   3   5       19.55       23.40      5.43 o 
   6   3   5       17.82       18.61      5.95 o 
  -6   4   5        0.26        2.40      9.52 o 
  -5   4   5      340.48      341.06     15.09 o 
  -4   4   5        0.44        2.65      4.40 o 
  -3   4   5       62.95       64.10      5.74 o 
  -2   4   5      157.53      150.21      6.51 o 
  -1   4   5      117.11      111.11      5.89 o 
   0   4   5      328.71      314.37      9.39 o 
   1   4   5       17.13       25.42      3.37 o 
   2   4   5       43.25       47.43      3.56 o 
   3   4   5      401.65      352.88     16.62 o 
   4   4   5      871.61      791.92     22.78 o 
   5   4   5      117.47      104.52      8.87 o 
   6   4   5       58.14       91.12     14.74 o 
  -6   5   5        5.39        1.32      9.42 o 
  -5   5   5       73.12       75.06      8.52 o 
  -4   5   5       27.21       26.09      5.68 o 
  -3   5   5      173.43      170.56     16.30 o 
  -2   5   5       65.23       89.89      5.55 o 
  -1   5   5      358.09      372.12     10.75 o 
   0   5   5     1264.84     1356.23     31.44 o 
   1   5   5        7.12        8.16      2.74 o 
   2   5   5      210.78      218.54      6.97 o 
   3   5   5       63.07       69.20      5.67 o 
   4   5   5       50.52       59.88      6.40 o 
   5   5   5       32.45       41.22      7.93 o 
   6   5   5        0.71        4.29      7.15 o 
  -6   6   5       16.56       19.50      8.44 o 
  -5   6   5       11.69       27.75      6.52 o 
  -4   6   5       86.15       83.62      7.89 o 
  -3   6   5       81.20       81.59      6.48 o 
  -2   6   5      365.68      345.42     11.12 o 
  -1   6   5       68.97       76.92      5.24 o 
   0   6   5      334.82      331.24     10.58 o 
   1   6   5      556.49      533.69     15.38 o 
   2   6   5       86.37      105.39      6.91 o 
   3   6   5        6.02        9.12      2.95 o 
   4   6   5      365.16      349.14     14.00 o 
   5   6   5        0.20        4.03      5.08 o 
   6   6   5        2.80        5.52      7.58 o 
  -6   7   5        0.71       14.91      9.92 o 
  -5   7   5       39.24       45.50      6.93 o 
  -4   7   5        5.63        4.87      4.56 o 
  -3   7   5      440.20      360.13     16.18 o 
  -2   7   5      405.81      367.84     11.75 o 
  -1   7   5        0.63        1.15      1.83 o 
   0   7   5       13.14       27.84      3.50 o 
   1   7   5       53.68       59.83      5.16 o 
   2   7   5       17.73       20.06      3.95 o 
   3   7   5      567.62      501.13     16.58 o 
   4   7   5      139.01      146.41      9.58 o 
   5   7   5        0.54        0.25      7.51 o 
  -5   8   5       53.93       60.10      7.69 o 
  -4   8   5        4.11        6.57      4.59 o 
  -3   8   5      369.76      327.39     14.24 o 
  -2   8   5       27.23       26.39      3.90 o 
  -1   8   5      937.34      913.31     22.48 o 
   0   8   5      342.61      375.66     11.86 o 
   1   8   5       60.53       89.55      6.17 o 
   2   8   5      409.02      388.43     13.57 o 
   3   8   5      229.11      199.23     10.05 o 
   4   8   5        2.10        8.90      4.58 o 
   5   8   5        1.88        8.13     11.10 o 
  -5   9   5       41.63       38.15      8.51 o 
  -4   9   5       81.97       87.40      9.46 o 
  -3   9   5      566.61      517.52     16.50 o 
  -2   9   5      192.32      172.34      8.23 o 
  -1   9   5      150.21      157.11     15.45 o 
   0   9   5       32.98       33.14      4.00 o 
   1   9   5        3.46        6.13      3.17 o 
   2   9   5       18.83       20.51      4.52 o 
   3   9   5        0.04        1.34      3.69 o 
   4   9   5       12.13       18.50      5.26 o 
   5   9   5       44.91       53.80     11.59 o 
  -5  10   5       56.88       60.89      9.25 o 
  -4  10   5      117.87      128.24     11.76 o 
  -3  10   5      256.12      227.60     12.38 o 
  -2  10   5        0.88        3.53      4.59 o 
  -1  10   5      121.87      136.48     16.26 o 
   0  10   5      166.08      150.01      7.48 o 
   1  10   5        0.74        0.20      2.97 o 
   2  10   5        0.79        1.47      3.66 o 
   3  10   5       25.71       26.91      5.38 o 
   4  10   5       13.93       15.97      5.80 o 
   5  10   5       15.53        3.01      6.07 o 
  -5  11   5       10.74       38.81     17.12 o 
  -4  11   5        5.86       10.80      5.15 o 
  -3  11   5       43.31       55.10     10.25 o 
  -2  11   5     1281.71     1183.40     37.38 o 
  -1  11   5      271.13      276.70     15.22 o 
   0  11   5      151.49      146.63      7.87 o 
   1  11   5       12.23       17.04      5.40 o 
   2  11   5        0.35        3.35      3.54 o 
   3  11   5        1.08        6.80      4.46 o 
   4  11   5      197.17      170.49     13.87 o 
   5  11   5        4.07        1.23      5.97 o 
  -5  12   5      202.46      184.55     15.73 o 
  -4  12   5      458.96      327.75     16.69 o 
  -3  12   5       43.96       37.55     10.55 o 
  -2  12   5        0.67        1.37      3.94 o 
  -1  12   5     1829.81     1812.56     79.33 o 
   0  12   5       10.96       17.87      5.29 o 
   1  12   5      196.67      190.91      9.45 o 
   2  12   5      228.18      241.46     11.33 o 
   3  12   5      140.30      127.80      9.92 o 
   4  12   5        7.33        8.53      5.27 o 
   5  12   5       13.26       22.84     15.37 o 
  -4  13   5       84.75       61.23     13.82 o 
  -3  13   5        0.19        0.05      6.61 o 
  -2  13   5       19.35       22.25      8.71 o 
  -1  13   5       21.12       23.73      6.15 o 
   0  13   5       55.05       83.34     13.94 o 
   1  13   5       31.29       37.13      6.15 o 
   2  13   5      283.30      286.49     12.71 o 
   3  13   5        2.98        2.72      5.37 o 
   4  13   5        8.16       13.74      9.44 o 
  -4  14   5       12.57       29.94     11.01 o 
  -3  14   5        0.16       -3.49      6.80 o 
  -2  14   5       48.13       56.08     13.08 o 
  -1  14   5      410.97      371.94     26.55 o 
   0  14   5      315.64      315.46     15.67 o 
   1  14   5      144.59      113.54      8.30 o 
   2  14   5       94.54       87.50      8.14 o 
   3  14   5       20.78       29.47      7.68 o 
   4  14   5        8.05       15.13      7.02 o 
  -4  15   5       24.45       54.17     14.30 o 
  -3  15   5      105.47      146.29     20.05 o 
  -2  15   5       58.50       58.63     14.25 o 
  -1  15   5       46.24       54.53     13.39 o 
   0  15   5      238.69      264.23     22.27 o 
   1  15   5      192.54      189.32     12.75 o 
   2  15   5       37.92       41.48      6.51 o 
   3  15   5        8.35        9.64      6.29 o 
   4  15   5        0.18       -6.16      6.16 o 
  -3  16   5       30.22       54.67     15.11 o 
  -2  16   5        0.31        8.98      7.78 o 
  -1  16   5       29.37       26.02     10.89 o 
   0  16   5      132.55      193.49     21.44 o 
   1  16   5      758.94      753.07     42.18 o 
   2  16   5       40.10       43.09     13.18 o 
   3  16   5       11.27       13.58      6.91 o 
  -3  17   5        0.16       -5.25      8.24 o 
  -2  17   5        0.01       15.30     10.03 o 
  -1  17   5       25.93       22.11     10.81 o 
   0  17   5      237.28      221.47     21.49 o 
   1  17   5      142.65      130.08     17.69 o 
   3  17   5       50.08       38.20     12.96 o 
  -3  18   5        2.10        6.33     11.12 o 
  -2  18   5       33.32       64.12     14.85 o 
  -1  18   5      113.55      174.01     21.44 o 
   0  18   5       11.31       20.94     11.08 o 
  -2  19   5       39.57       70.57     17.45 o 
  -1  19   5       54.93       68.54     15.92 o 
   0  19   5      211.68      230.80     25.54 o 
  -1  20   5        0.56        9.72     11.86 o 
  -6   0   6        5.81       -2.82     11.79 o 
  -4   0   6      232.39      226.05     18.84 o 
  -2   0   6     1159.96     1165.20     33.62 o 
   0   0   6     1562.46     1697.68     45.71 o 
   2   0   6     6153.56     6144.65    217.32 o 
   4   0   6        0.37        8.25      5.43 o 
   6   0   6       24.49       22.27     10.67 o 
  -6   1   6        0.91       14.52     13.64 o 
  -5   1   6      104.70       96.94     12.40 o 
  -4   1   6      119.94      144.47     12.72 o 
  -3   1   6        5.78        7.03      2.56 o 
  -2   1   6       22.10       29.56      3.94 o 
  -1   1   6      138.08      167.24      7.55 o 
   0   1   6        0.03       -1.24      1.24 o 
   1   1   6     1216.90     1380.68     37.69 o 
   2   1   6        3.04        6.26      2.51 o 
   3   1   6      206.75      188.39      8.12 o 
   4   1   6       15.62       12.07      4.21 o 
   5   1   6       34.13       43.95      7.44 o 
   6   1   6        4.94       12.76      6.18 o 
  -6   2   6        1.19       -5.37      8.66 o 
  -5   2   6      144.79      156.07     15.02 o 
  -4   2   6       23.53       32.22      5.55 o 
  -3   2   6      145.58      149.81      6.19 o 
  -2   2   6      107.33      115.27      4.56 o 
  -1   2   6     2811.84     2517.61     63.01 o 
   0   2   6       59.21       61.20      3.71 o 
   1   2   6      740.28      767.07     16.55 o 
   2   2   6      711.39      737.98     18.89 o 
   3   2   6      163.57      133.29      8.55 o 
   4   2   6      349.36      324.91     12.54 o 
   5   2   6       74.02       62.75      7.49 o 
   6   2   6       77.62       86.27      9.13 o 
  -6   3   6       38.27       43.55     11.07 o 
  -5   3   6       76.79      103.69     11.12 o 
  -4   3   6       94.70      114.80      8.72 o 
  -3   3   6       63.08       63.51      5.77 o 
  -2   3   6       18.50       28.42      5.03 o 
  -1   3   6     2464.96     2715.07     58.15 o 
   0   3   6       53.98       47.70      3.33 o 
   1   3   6     1002.85     1207.51     24.40 o 
   2   3   6      188.06      183.85      7.23 o 
   3   3   6      280.44      263.97      9.96 o 
   4   3   6      510.81      536.84     17.29 o 
   5   3   6       65.61       70.42      7.90 o 
   6   3   6       10.83       20.04      8.42 o 
  -6   4   6       35.37       67.93     12.75 o 
  -5   4   6       14.95       30.34      6.73 o 
  -4   4   6      561.06      534.10     18.02 o 
  -3   4   6       42.41       51.96      6.85 o 
  -2   4   6       15.97       23.90      3.39 o 
  -1   4   6      105.65      100.40      5.03 o 
   0   4   6     1630.15     1861.09     41.80 o 
   1   4   6       25.49       35.57      4.04 o 
   2   4   6      209.76      189.81      6.57 o 
   3   4   6      368.73      344.75     11.73 o 
   4   4   6      482.94      476.17     16.02 o 
   5   4   6        1.86        1.69      5.54 o 
   6   4   6        5.31        4.24      7.14 o 
  -6   5   6        1.11        9.99     10.27 o 
  -5   5   6        0.51        5.34      5.71 o 
  -4   5   6       96.37      134.23      9.60 o 
  -3   5   6       43.44       45.40      5.39 o 
  -2   5   6       50.38       67.18      6.62 o 
  -1   5   6        1.34        1.51      1.73 o 
   0   5   6       30.06       27.28      3.25 o 
   1   5   6       28.30       32.74      4.09 o 
   2   5   6       17.90       15.69      2.83 o 
   3   5   6      444.14      413.92     19.13 o 
   4   5   6      346.80      313.78     16.13 o 
   5   5   6        3.56        5.95      5.38 o 
   6   5   6       24.06       30.10      9.60 o 
  -6   6   6        0.14       -7.10      9.71 o 
  -5   6   6       10.63       18.35      5.79 o 
  -4   6   6        0.15        5.69      4.47 o 
  -3   6   6      568.28      514.93     16.13 o 
  -2   6   6       14.10       20.24      5.05 o 
  -1   6   6        3.90        8.29      2.30 o 
   0   6   6      741.19      908.94     22.81 o 
   1   6   6      244.80      254.98      9.63 o 
   2   6   6       65.42       68.03      6.04 o 
   3   6   6      593.49      568.13     27.00 o 
   4   6   6        0.49        1.01      4.24 o 
   5   6   6        0.32        2.97      4.55 o 
   6   6   6      103.67      107.61     14.50 o 
  -6   7   6       21.73       22.84      8.10 o 
  -5   7   6       22.43       32.08      6.39 o 
  -4   7   6        1.32        9.27      4.59 o 
  -3   7   6       82.43       87.17      6.91 o 
  -2   7   6      112.65      109.53      6.57 o 
  -1   7   6      415.41      394.52     11.86 o 
   0   7   6      182.25      188.53     11.07 o 
   1   7   6       60.54       84.73      6.12 o 
   2   7   6      428.50      434.15     14.70 o 
   3   7   6      614.09      559.75     18.30 o 
   4   7   6       34.56       39.03      6.04 o 
   5   7   6        9.93        9.40      4.85 o 
  -5   8   6        0.10        3.08      5.00 o 
  -4   8   6        3.50        6.07      4.50 o 
  -3   8   6      493.74      429.97     14.57 o 
  -2   8   6        3.75        7.26      2.90 o 
  -1   8   6      327.46      342.43     28.76 o 
   0   8   6        6.22        5.50      2.50 o 
   1   8   6      350.37      398.01     13.31 o 
   2   8   6       47.31       44.89      5.64 o 
   3   8   6       17.49       20.53      5.09 o 
   4   8   6       12.67       24.93      5.57 o 
   5   8   6       10.91       15.64      5.99 o 
  -5   9   6       13.98       10.96      5.93 o 
  -4   9   6        4.14       10.62      8.83 o 
  -3   9   6       23.23       19.17      4.43 o 
  -2   9   6     2094.43     2015.46     46.57 o 
  -1   9   6       22.55       27.41      5.32 o 
   0   9   6      132.66      133.59      6.80 o 
   1   9   6       40.57       61.33      8.34 o 
   2   9   6      948.72      895.19     27.91 o 
   3   9   6       18.21       21.01      5.04 o 
   4   9   6        0.00        4.77      4.70 o 
   5   9   6        0.00        4.95      5.62 o 
  -5  10   6        4.88       21.39      7.25 o 
  -4  10   6      108.25      111.91     10.73 o 
  -3  10   6       23.49       29.82      5.12 o 
  -2  10   6       68.38       70.12     12.83 o 
  -1  10   6      442.48      434.08     17.86 o 
   0  10   6       15.70       16.17      3.79 o 
   1  10   6       30.01       30.11      4.84 o 
   2  10   6       42.53       42.94      6.13 o 
   3  10   6       13.03        9.55      4.75 o 
   4  10   6       23.77       24.29      5.74 o 
   5  10   6       76.55       65.94     10.17 o 
  -5  11   6        0.06       10.49      6.23 o 
  -4  11   6      141.51      152.51      9.99 o 
  -3  11   6       65.78       79.50      8.93 o 
  -2  11   6       90.16      118.41     10.05 o 
  -1  11   6      109.01      141.89      9.84 o 
   0  11   6       56.09       71.94      8.09 o 
   1  11   6        1.24        9.43      4.03 o 
   2  11   6      274.22      272.72     12.14 o 
   3  11   6        1.12        5.39      4.63 o 
   4  11   6        0.30        1.17      6.78 o 
   5  11   6        3.21        7.45      6.86 o 
  -5  12   6        0.18       -3.34      9.86 o 
  -4  12   6      107.28      113.37     17.24 o 
  -3  12   6       17.87       18.36      6.01 o 
  -2  12   6        9.94       18.21      7.23 o 
  -1  12   6     1237.07     1253.70     40.23 o 
   0  12   6       23.05       37.82      6.97 o 
   1  12   6      405.23      398.43     14.65 o 
   2  12   6        0.13        4.43      4.36 o 
   3  12   6        0.60        4.58      4.74 o 
   4  12   6        3.13       16.48      5.86 o 
   5  12   6        1.36       11.75      7.87 o 
  -4  13   6      159.26      144.36     19.72 o 
  -3  13   6        3.28        7.88      6.57 o 
  -2  13   6       75.48      113.30     10.40 o 
  -1  13   6       21.92       29.42      6.74 o 
   0  13   6      215.83      200.49     12.07 o 
   1  13   6        8.49        8.70      6.96 o 
   2  13   6       20.37       32.77      5.91 o 
   3  13   6       73.90       72.10      8.24 o 
   4  13   6        5.40       18.01      6.66 o 
  -4  14   6       75.45       73.41     15.92 o 
  -3  14   6       50.51       44.55     12.34 o 
  -2  14   6        5.01       11.55      7.23 o 
  -1  14   6       22.68       25.28      6.89 o 
   0  14   6        0.00       11.29      7.32 o 
   1  14   6        6.66       11.59      5.84 o 
   2  14   6        4.64        5.94      4.97 o 
   3  14   6       50.47       55.50      9.99 o 
   4  14   6        7.60        3.17      6.42 o 
  -4  15   6       10.68       17.83     10.31 o 
  -3  15   6       25.70       19.29     10.27 o 
  -2  15   6      151.89      181.29     20.55 o 
  -1  15   6       50.67       59.35     13.61 o 
   0  15   6       47.25       55.08     12.84 o 
   1  15   6       22.37       29.44      7.24 o 
   2  15   6        1.13        4.14      7.12 o 
   3  15   6       34.38       22.63      7.83 o 
   4  15   6        0.95       14.89      7.86 o 
  -3  16   6       64.52       74.89     17.12 o 
  -2  16   6       27.22       33.35     11.41 o 
  -1  16   6       12.22       16.47      9.72 o 
   0  16   6        0.05        8.88      8.64 o 
   1  16   6       32.60       64.17     14.01 o 
   2  16   6       12.02       12.44      8.31 o 
   3  16   6        3.02        5.58      6.70 o 
  -3  17   6        1.65        2.12      9.29 o 
  -2  17   6        0.01       -0.31      8.21 o 
  -1  17   6       75.24      119.29     18.57 o 
   0  17   6        7.46       -0.29      8.79 o 
   1  17   6       22.83       24.95     10.96 o 
   3  17   6        4.67        4.03     10.65 o 
  -2  18   6       15.13       11.01     10.98 o 
  -1  18   6       33.77       48.75     14.32 o 
   0  18   6        9.17        4.39      9.67 o 
   1  18   6      294.15      269.19     23.71 o 
  -2  19   6       24.80       25.02     13.80 o 
  -1  19   6       41.15       63.38     15.23 o 
   0  19   6      141.10      192.11     23.11 o 
   0  20   6        0.21       -0.98     11.27 o 
  -5   0   7       74.25       69.26     15.16 o 
  -3   0   7      357.99      331.14     32.63 o 
  -1   0   7      687.39      569.23     29.29 o 
   1   0   7      743.89      898.63     37.39 o 
   3   0   7      150.01      130.73     11.05 o 
   5   0   7      360.49      387.55     25.47 o 
  -6   1   7        3.42       20.60      9.41 o 
  -5   1   7      250.06      245.72     16.70 o 
  -4   1   7        8.37       15.46      5.48 o 
  -3   1   7       17.38       16.37      3.87 o 
  -2   1   7      326.62      272.61      8.47 o 
  -1   1   7      382.18      422.14     14.27 o 
   0   1   7      566.37      622.45     13.70 o 
   1   1   7      108.23      152.13      6.53 o 
   2   1   7     1496.56     1518.41     42.08 o 
   3   1   7       21.17       23.40      3.95 o 
   4   1   7       95.54      129.46      8.53 o 
   5   1   7       48.09       61.30      9.44 o 
   6   1   7        8.45       12.28      6.39 o 
  -6   2   7       94.27      121.75     15.14 o 
  -5   2   7       39.97       52.59      9.56 o 
  -4   2   7       70.96      101.56      8.43 o 
  -3   2   7        0.09       -1.02      2.88 o 
  -2   2   7      422.49      395.63     10.10 o 
  -1   2   7       14.80       11.07      1.89 o 
   0   2   7       78.89       85.38      4.13 o 
   1   2   7     1690.09     1969.76     43.75 o 
   2   2   7      360.50      376.46     11.76 o 
   3   2   7        0.23       -1.10      2.74 o 
   4   2   7       16.98       22.59      4.58 o 
   5   2   7        2.94        5.96      4.64 o 
   6   2   7       32.26       30.06     12.25 o 
  -6   3   7       24.06       34.00     11.49 o 
  -5   3   7        1.41       12.95      7.66 o 
  -4   3   7      107.13      134.70     11.11 o 
  -3   3   7      241.57      216.52     12.22 o 
  -2   3   7      157.04      143.75      6.53 o 
  -1   3   7     2330.91     2437.09     52.82 o 
   0   3   7      841.02      883.04     21.25 o 
   1   3   7      739.91      904.24     19.46 o 
   2   3   7       11.59       19.66      3.06 o 
   3   3   7       36.31       49.39      4.99 o 
   4   3   7      474.23      431.38     14.97 o 
   5   3   7        0.01       -3.06      4.10 o 
   6   3   7       60.11       68.70     12.49 o 
  -6   4   7        5.89       18.88     10.69 o 
  -5   4   7       22.88       37.53      7.45 o 
  -4   4   7      157.69      172.37     10.52 o 
  -3   4   7        0.22       -0.30      3.16 o 
  -2   4   7        1.16        3.40      2.31 o 
  -1   4   7      394.68      413.85     11.89 o 
   0   4   7      137.57      159.33      6.31 o 
   1   4   7        6.31       10.80      3.07 o 
   2   4   7       32.87       26.92      3.36 o 
   3   4   7        0.26        3.93      3.24 o 
   4   4   7        4.75        7.89      3.94 o 
   5   4   7       39.49       43.90     18.24 o 
   6   4   7        1.77       18.32      8.36 o 
  -6   5   7        6.31       16.04     10.98 o 
  -5   5   7        0.72       10.31      6.35 o 
  -4   5   7       32.08       48.34      6.98 o 
  -3   5   7      293.83      249.87     10.31 o 
  -2   5   7      174.10      151.65      6.98 o 
  -1   5   7       16.91       21.71      2.97 o 
   0   5   7      734.48      779.54     20.02 o 
   1   5   7      100.98      123.98      9.55 o 
   2   5   7      122.73      125.88      7.56 o 
   3   5   7      198.14      209.57      8.02 o 
   4   5   7       33.14       30.23      5.62 o 
   5   5   7        0.49       -0.61      5.57 o 
   6   5   7       47.84       47.72      8.04 o 
  -6   6   7       69.40       66.28     16.15 o 
  -5   6   7        0.01       -4.05      5.29 o 
  -4   6   7      537.08      465.76     16.70 o 
  -3   6   7      665.19      593.54     18.03 o 
  -2   6   7      190.41      177.99      7.74 o 
  -1   6   7       83.72       96.03      7.78 o 
   0   6   7      728.93      805.65     21.00 o 
   1   6   7       44.83       45.25      7.41 o 
   2   6   7      100.09      126.78      8.06 o 
   3   6   7     1835.21     1687.59     42.15 o 
   4   6   7      126.94      128.43      9.53 o 
   5   6   7        8.67        6.98      7.38 o 
  -5   7   7       25.02       37.83      6.96 o 
  -4   7   7      117.00      144.02     19.33 o 
  -3   7   7      782.86      697.20     20.41 o 
  -2   7   7        2.61        6.38      2.86 o 
  -1   7   7       17.89       25.50      3.24 o 
   0   7   7       13.51       19.90      3.35 o 
   1   7   7      118.65      141.96      7.44 o 
   2   7   7      344.61      318.41     12.40 o 
   3   7   7      118.22      122.74      9.00 o 
   4   7   7        7.13        9.34      4.62 o 
   5   7   7       22.79       22.19      5.93 o 
  -5   8   7       12.60       14.34      6.52 o 
  -4   8   7        0.49       12.27      5.73 o 
  -3   8   7        0.21        2.69      3.57 o 
  -2   8   7      293.75      256.49     10.08 o 
  -1   8   7      293.90      325.79     14.49 o 
   0   8   7       57.67       68.15      6.06 o 
   1   8   7        6.07       13.91      3.82 o 
   2   8   7       92.08      111.72      8.21 o 
   3   8   7      210.31      201.61     10.50 o 
   4   8   7       28.05       14.95      6.19 o 
   5   8   7        8.27       10.54      5.45 o 
  -5   9   7       63.71       73.17      8.76 o 
  -4   9   7        4.15        7.33      7.92 o 
  -3   9   7      343.04      322.88     12.46 o 
  -2   9   7      755.79      679.45     25.56 o 
  -1   9   7       10.07       14.26      4.72 o 
   0   9   7        6.85        9.17      3.21 o 
   1   9   7      425.09      396.09     30.98 o 
   2   9   7     1505.34     1417.06     36.67 o 
   3   9   7       65.89       85.57      8.43 o 
   4   9   7       46.38       59.13      7.62 o 
   5   9   7       29.65       35.87     13.88 o 
  -5  10   7        0.30        9.02     11.65 o 
  -4  10   7      155.69      163.51     10.76 o 
  -3  10   7        0.09        4.60      4.98 o 
  -2  10   7     1242.63     1208.95     43.87 o 
  -1  10   7        0.82        6.12      3.98 o 
   0  10   7        5.92        8.78      6.88 o 
   1  10   7      257.92      265.90     11.29 o 
   2  10   7      307.00      297.90     12.92 o 
   3  10   7        0.77       -3.06      4.44 o 
   4  10   7       89.35       86.50      8.94 o 
   5  10   7       84.05       88.07     19.43 o 
  -5  11   7       53.64       50.61     11.34 o 
  -4  11   7       65.07       46.54      8.60 o 
  -3  11   7        4.15        3.63      5.04 o 
  -2  11   7      101.26      121.56     12.08 o 
  -1  11   7      248.29      245.04     13.50 o 
   0  11   7      180.90      165.98     10.81 o 
   1  11   7       80.03       87.63      7.48 o 
   2  11   7      146.68      159.12     11.86 o 
   3  11   7       21.59       21.79      5.69 o 
   4  11   7       71.01       56.34      7.58 o 
   5  11   7        1.26       -3.83     17.61 o 
  -5  12   7       60.67       74.84     17.62 o 
  -4  12   7        2.56       -4.66      6.76 o 
  -3  12   7       19.56       31.72      7.09 o 
  -2  12   7      157.49      188.17     12.92 o 
  -1  12   7      274.30      279.03     14.87 o 
   0  12   7        0.18       -4.23      4.23 o 
   1  12   7      332.72      319.38     12.95 o 
   2  12   7      141.22      147.70     10.28 o 
   3  12   7        2.45        5.78      6.49 o 
   4  12   7       14.56       14.52      6.65 o 
  -4  13   7       41.17       67.11     15.33 o 
  -3  13   7       68.13      104.75     16.59 o 
  -2  13   7       25.04       44.45      7.95 o 
  -1  13   7       63.39       92.30     10.30 o 
   0  13   7       50.64       54.80     14.38 o 
   1  13   7        1.44        5.96      5.29 o 
   2  13   7        1.87       12.00      5.26 o 
   3  13   7        0.17        2.46      7.70 o 
   4  13   7      170.70      173.41     15.48 o 
  -4  14   7       16.07       36.53     12.65 o 
  -3  14   7        5.41       10.74      7.85 o 
  -2  14   7      172.06      201.63     20.17 o 
  -1  14   7       61.75       90.17      9.96 o 
   0  14   7      396.04      402.22     18.90 o 
   1  14   7       88.65       94.06      9.87 o 
   2  14   7      250.58      221.70     15.49 o 
   3  14   7        6.14       14.60      6.41 o 
   4  14   7       15.01       24.00      8.16 o 
  -4  15   7       93.53      119.15     20.15 o 
  -3  15   7        0.60        3.94      7.90 o 
  -2  15   7       68.93       88.54     16.07 o 
  -1  15   7       10.27       19.98      9.96 o 
   0  15   7     1197.46     1168.96     39.72 o 
   1  15   7        3.30        8.07      7.22 o 
   2  15   7        0.08        5.03      6.09 o 
   3  15   7        0.03        8.72      6.65 o 
   4  15   7       27.66       33.54      9.98 o 
  -3  16   7        5.06       -6.18      8.21 o 
  -2  16   7       12.42       41.85     12.94 o 
  -1  16   7        0.01       -0.95      7.04 o 
   0  16   7       11.21       12.82      9.02 o 
   1  16   7       27.93       28.47      7.69 o 
   2  16   7        1.94        8.55      6.42 o 
   3  16   7       30.32       53.05     16.76 o 
  -3  17   7        0.50      -10.05     10.05 o 
  -2  17   7       49.28       54.55     13.23 o 
  -1  17   7       18.59       37.24     11.32 o 
   0  17   7       47.66       44.79     12.49 o 
   1  17   7       14.18       15.54      9.69 o 
   3  17   7       25.00       16.16     11.84 o 
  -2  18   7       64.08       73.27     18.24 o 
  -1  18   7       47.55       67.13     16.26 o 
   0  18   7       20.73       38.46     12.89 o 
   1  18   7      184.23      185.40     21.44 o 
  -1  19   7       59.22       65.70     16.95 o 
   0  19   7      127.91      200.72     24.54 o 
  -6   0   8      145.88      144.67     22.44 o 
  -4   0   8       70.96       63.98     13.49 o 
  -2   0   8     4570.71     4173.45    109.28 o 
   0   0   8      270.53      326.97     15.68 o 
   2   0   8        1.33       -4.30      4.30 o 
   4   0   8        4.15        7.76      6.06 o 
   6   0   8       40.24       50.11     12.03 o 
  -6   1   8      106.61      135.56     20.27 o 
  -5   1   8        1.53        5.59      7.35 o 
  -4   1   8      179.59      187.97     13.82 o 
  -3   1   8        0.74        0.96      3.61 o 
  -2   1   8     1201.43     1141.13     23.65 o 
  -1   1   8     1296.63     1257.66     25.13 o 
   0   1   8      284.28      287.63      8.07 o 
   1   1   8      725.45      808.36     20.60 o 
   2   1   8      142.17      193.05      9.75 o 
   3   1   8       21.86       20.63      5.97 o 
   4   1   8       65.58       70.51      9.37 o 
   5   1   8        0.84        0.38      5.37 o 
   6   1   8        1.73       10.82      7.28 o 
  -6   2   8       14.85       19.40     12.66 o 
  -5   2   8       86.81       91.91     11.51 o 
  -4   2   8      450.56      440.10     21.39 o 
  -3   2   8      326.77      274.89     19.63 o 
  -2   2   8       64.96       70.73      5.51 o 
  -1   2   8      775.25      850.86     20.91 o 
   0   2   8      461.67      475.90     11.51 o 
   1   2   8     1179.00     1342.62     31.49 o 
   2   2   8      392.90      417.41     15.46 o 
   3   2   8      193.48      181.46      8.70 o 
   4   2   8       20.72       21.30      4.78 o 
   5   2   8       11.86       22.35      6.33 o 
   6   2   8       46.25       50.97     13.66 o 
  -6   3   8        8.99       30.60     11.31 o 
  -5   3   8      293.51      264.27     24.34 o 
  -4   3   8      106.84      118.15     15.43 o 
  -3   3   8      112.11      116.90      7.66 o 
  -2   3   8       61.49       84.83      5.64 o 
  -1   3   8      308.05      313.02     13.10 o 
   0   3   8      181.81      192.48      8.44 o 
   1   3   8       87.98       92.76      5.67 o 
   2   3   8      377.73      356.09     11.06 o 
   3   3   8       28.87       29.97      4.65 o 
   4   3   8      149.79      131.20      8.22 o 
   5   3   8        7.63       12.29      6.61 o 
   6   3   8        3.54        2.63     10.50 o 
  -6   4   8        1.10        7.76     11.22 o 
  -5   4   8        3.04        3.10      7.26 o 
  -4   4   8      498.70      450.19     28.10 o 
  -3   4   8      178.37      172.47      8.48 o 
  -2   4   8      501.86      433.30     15.39 o 
  -1   4   8       17.70       17.23      3.01 o 
   0   4   8      638.74      677.86     17.54 o 
   1   4   8       15.54        9.36      2.64 o 
   2   4   8       51.59       67.97      4.73 o 
   3   4   8       99.45      109.37      7.39 o 
   4   4   8       15.82       20.80      6.49 o 
   5   4   8       98.12       90.36     19.43 o 
  -6   5   8       16.19       16.13     12.08 o 
  -5   5   8       16.41       17.34      6.51 o 
  -4   5   8       11.71       22.92      5.76 o 
  -3   5   8      893.50      779.13     22.45 o 
  -2   5   8       95.60      100.33      7.32 o 
  -1   5   8        1.10        2.66      2.03 o 
   0   5   8     1599.25     1875.86     53.47 o 
   1   5   8       16.56       27.38      4.10 o 
   2   5   8      306.45      313.16      9.63 o 
   3   5   8       31.49       44.43      6.02 o 
   4   5   8       69.57       72.47      7.64 o 
   5   5   8       35.19       33.48      6.24 o 
  -5   6   8        9.82       10.75      6.27 o 
  -4   6   8      118.75      119.85      9.34 o 
  -3   6   8       21.24       27.43      5.04 o 
  -2   6   8      257.94      239.74      9.43 o 
  -1   6   8       32.46       44.76      4.14 o 
   0   6   8        0.77        3.87      2.34 o 
   1   6   8      195.48      180.62     13.46 o 
   2   6   8       66.60       66.54      6.55 o 
   3   6   8      240.72      215.73     10.63 o 
   4   6   8       16.73       14.29      5.14 o 
   5   6   8       14.22       23.82      5.89 o 
  -5   7   8       38.83       47.56      7.66 o 
  -4   7   8        0.76        5.99      4.75 o 
  -3   7   8      174.47      164.97      8.79 o 
  -2   7   8       30.72       41.06      7.37 o 
  -1   7   8       16.99       26.09      3.47 o 
   0   7   8       55.64       58.92      4.81 o 
   1   7   8      125.94      133.69      8.06 o 
   2   7   8      301.72      284.04     13.40 o 
   3   7   8      397.38      402.58     18.61 o 
   4   7   8       12.82       19.33      5.55 o 
   5   7   8        0.07        2.07      5.00 o 
  -5   8   8       26.05       35.42      7.02 o 
  -4   8   8       16.85       15.93      5.53 o 
  -3   8   8      115.58      115.36     10.54 o 
  -2   8   8      801.86      765.98     21.37 o 
  -1   8   8      573.47      583.75     21.85 o 
   0   8   8      176.73      168.67     11.09 o 
   1   8   8        2.83        5.43      3.54 o 
   2   8   8      197.50      210.26     10.50 o 
   3   8   8      185.53      176.88     10.59 o 
   4   8   8      291.39      270.76     17.42 o 
   5   8   8        1.88        6.84      5.58 o 
  -5   9   8        0.44       13.77      7.48 o 
  -4   9   8        9.76       17.18      5.33 o 
  -3   9   8      272.19      247.69     11.21 o 
  -2   9   8      194.50      168.07     28.89 o 
  -1   9   8      401.69      423.22     17.95 o 
   0   9   8       76.69       71.41      7.99 o 
   1   9   8       24.15       27.28      4.94 o 
   2   9   8     1080.00     1041.84     29.26 o 
   3   9   8       17.97       20.38      5.48 o 
   4   9   8        0.94       -0.39      4.93 o 
   5   9   8        4.08       19.66      6.51 o 
  -5  10   8        0.06       11.99      7.88 o 
  -4  10   8       24.57       37.54      6.35 o 
  -3  10   8       18.12       16.32      5.93 o 
  -2  10   8      214.13      221.63     12.86 o 
  -1  10   8      154.05      142.95     11.08 o 
   0  10   8        1.86       -6.32     13.97 o 
   1  10   8       87.91       92.16      7.54 o 
   2  10   8      212.69      231.00     11.46 o 
   3  10   8       92.72      112.93      9.73 o 
   4  10   8      291.50      296.28     17.15 o 
   5  10   8       34.78       46.74      9.44 o 
  -5  11   8       67.61       61.64     15.52 o 
  -4  11   8       22.54       28.68      8.93 o 
  -3  11   8       94.24      103.40     10.67 o 
  -2  11   8       43.43       49.69      7.75 o 
  -1  11   8      475.71      477.14     20.19 o 
   0  11   8        1.50       -4.89      9.05 o 
   1  11   8     1167.82     1076.13     49.76 o 
   2  11   8        4.72       11.43      5.14 o 
   3  11   8       36.81       37.73      6.84 o 
   4  11   8        4.88        2.05      4.86 o 
   5  11   8       95.60       57.53     16.11 o 
  -4  12   8        1.45       10.51      6.41 o 
  -3  12   8       16.42       24.37     10.84 o 
  -2  12   8      233.03      247.66     14.52 o 
  -1  12   8      157.00      172.59     12.94 o 
   0  12   8      402.93      362.79     17.61 o 
   1  12   8      453.79      399.57     18.92 o 
   2  12   8        0.02        5.55      4.84 o 
   3  12   8       32.22       31.86      6.90 o 
   4  12   8      189.37      185.33     13.18 o 
  -4  13   8       68.04       74.22     15.92 o 
  -3  13   8       16.10       21.48      7.32 o 
  -2  13   8        4.94       17.12      6.42 o 
  -1  13   8        2.50        8.05      5.61 o 
   0  13   8      459.65      454.12     20.35 o 
   1  13   8      226.31      233.50     14.36 o 
   2  13   8        2.03        3.61      4.90 o 
   3  13   8        4.89        6.70      5.48 o 
   4  13   8       13.45       27.96     14.71 o 
  -4  14   8       11.66       30.13     11.72 o 
  -3  14   8      131.50      158.56     20.77 o 
  -2  14   8        6.70       13.26      7.06 o 
  -1  14   8       48.08       44.53      8.62 o 
   0  14   8       78.59       88.37     10.37 o 
   1  14   8        4.69        7.48      6.26 o 
   2  14   8       24.65       24.09      7.54 o 
   3  14   8      170.56      168.03     19.71 o 
   4  14   8       68.45       54.23     11.09 o 
  -3  15   8        0.00       -6.66      7.81 o 
  -2  15   8        3.73       -0.60      6.52 o 
  -1  15   8        9.85       15.38      6.74 o 
   0  15   8       13.64       28.06      8.19 o 
   1  15   8      231.43      216.19     14.12 o 
   2  15   8       39.09       55.39     16.17 o 
   3  15   8       13.89       16.20      7.74 o 
  -3  16   8        1.30       10.36     11.29 o 
  -2  16   8       15.18       23.61     10.55 o 
  -1  16   8        1.41        4.08      7.95 o 
   0  16   8      131.26      181.48     20.79 o 
   1  16   8       35.70       33.79      8.37 o 
   2  16   8       40.98       45.84      8.71 o 
   3  16   8       71.89       65.17     15.25 o 
  -3  17   8       20.97       23.66     13.18 o 
  -2  17   8       19.18       26.69     11.01 o 
  -1  17   8      150.77      191.46     23.44 o 
   0  17   8       11.34       26.19     10.93 o 
   1  17   8      263.81      272.75     24.18 o 
   2  17   8       23.60       28.41      8.26 o 
  -2  18   8        0.16       21.53     12.32 o 
  -1  18   8       92.86      141.76     21.44 o 
   0  18   8       15.01       22.97     10.98 o 
   1  18   8       10.47        8.21      9.12 o 
  -1  19   8        7.35        0.02     11.86 o 
   0  19   8       78.88      116.60     20.05 o 
   1  19   8        5.44       -1.46      9.64 o 
  -5   0   9      423.01      397.53     28.79 o 
  -3   0   9       30.89       34.85      9.24 o 
  -1   0   9      266.30      251.00     10.60 o 
   1   0   9        4.91        6.15      3.69 o 
   3   0   9       32.95       29.20      8.21 o 
   5   0   9       92.99       86.18     13.70 o 
  -6   1   9      164.49      178.34     18.64 o 
  -5   1   9      119.02      109.46     15.52 o 
  -4   1   9       81.93       89.24     10.87 o 
  -3   1   9      304.39      275.08     10.75 o 
  -2   1   9       14.73       15.61      2.59 o 
  -1   1   9       33.78       41.14      3.43 o 
   0   1   9      292.75      321.29      8.99 o 
   1   1   9      161.27      145.93      7.04 o 
   2   1   9      115.81      143.32      8.71 o 
   3   1   9      172.61      159.61      9.33 o 
   4   1   9      191.29      182.65     13.25 o 
   5   1   9       45.63       51.55      9.41 o 
  -6   2   9        2.21       -3.73     10.10 o 
  -5   2   9      700.40      627.82     51.08 o 
  -4   2   9        4.85        7.14      6.17 o 
  -3   2   9      269.46      262.28     10.65 o 
  -2   2   9      332.33      274.22     13.44 o 
  -1   2   9       72.21       95.94      4.53 o 
   0   2   9       98.02       99.44      4.75 o 
   1   2   9     1290.95     1368.90     32.49 o 
   2   2   9      346.28      339.57     11.78 o 
   3   2   9        2.94        6.33      3.99 o 
   4   2   9        3.00        8.02      4.54 o 
   5   2   9       13.26       19.61      8.15 o 
  -6   3   9       23.34       19.55     11.92 o 
  -5   3   9        5.65        9.23     10.53 o 
  -4   3   9      213.84      222.48     19.20 o 
  -3   3   9      450.89      389.60     13.60 o 
  -2   3   9       12.62       16.88      3.28 o 
  -1   3   9       71.44       87.60      5.49 o 
   0   3   9      100.60      102.63      4.75 o 
   1   3   9       49.19       58.64      4.96 o 
   2   3   9        0.44        2.09      4.11 o 
   3   3   9       43.84       39.22      5.03 o 
   4   3   9       62.86       58.48      6.34 o 
   5   3   9       37.75       51.92     11.32 o 
  -5   4   9       29.24       39.98     14.88 o 
  -4   4   9        8.09       18.19      5.25 o 
  -3   4   9       53.08       62.16      6.12 o 
  -2   4   9      232.48      218.56     10.13 o 
  -1   4   9      219.46      224.90     12.94 o 
   0   4   9       20.22       23.85      3.17 o 
   1   4   9      259.29      251.38      9.24 o 
   2   4   9        3.93        0.15      2.59 o 
   3   4   9        1.28        6.06      3.17 o 
   4   4   9       61.22       62.05      7.33 o 
   5   4   9      175.57      158.52     30.96 o 
  -5   5   9        0.00        3.99      7.42 o 
  -4   5   9      944.74      848.37     33.56 o 
  -3   5   9      125.04      132.21      8.38 o 
  -2   5   9       29.93       37.80      4.64 o 
  -1   5   9      530.52      471.77     13.85 o 
   0   5   9      185.98      178.74      7.09 o 
   1   5   9       57.81       69.79      6.04 o 
   2   5   9       19.16       26.10      4.67 o 
   3   5   9      379.69      332.97     13.54 o 
   4   5   9      125.22      123.77      9.68 o 
   5   5   9       46.92       46.28      6.95 o 
  -5   6   9        2.42       13.03      6.38 o 
  -4   6   9      168.60      175.50     18.93 o 
  -3   6   9        2.54       10.37      3.82 o 
  -2   6   9       24.53       27.26      4.20 o 
  -1   6   9        7.45       15.59      2.99 o 
   0   6   9      386.47      396.26     16.64 o 
   1   6   9       74.82       78.02      6.59 o 
   2   6   9       16.53       17.44      4.62 o 
   3   6   9      217.59      192.90     10.36 o 
   4   6   9       11.71       18.25      5.25 o 
   5   6   9       70.19       79.80     10.07 o 
  -5   7   9       23.65       35.13      8.01 o 
  -4   7   9       59.91       69.95     11.36 o 
  -3   7   9      476.15      414.28     14.73 o 
  -2   7   9      554.92      525.96     31.03 o 
  -1   7   9        6.46        4.02      2.56 o 
   0   7   9       17.86       12.28     11.24 o 
   1   7   9        0.03        1.77      3.20 o 
   2   7   9       39.81       47.23      6.33 o 
   3   7   9        9.58        7.96      4.35 o 
   4   7   9       66.25       54.22      7.30 o 
   5   7   9        5.72        5.15      7.92 o 
  -5   8   9       50.91       75.67     12.02 o 
  -4   8   9        8.83       19.08      6.74 o 
  -3   8   9      306.66      275.13     11.93 o 
  -2   8   9       31.60       38.53      6.92 o 
  -1   8   9       58.44       78.91      8.90 o 
   0   8   9       19.23       23.49      5.34 o 
   1   8   9      432.07      413.04     14.52 o 
   2   8   9      326.01      330.92     13.66 o 
   3   8   9       26.86       41.88      6.43 o 
   4   8   9        1.16        4.67      5.06 o 
   5   8   9       66.36       62.46      8.49 o 
  -5   9   9        1.59       16.30      8.93 o 
  -4   9   9        0.16        5.26      5.09 o 
  -3   9   9        3.56        1.53      4.01 o 
  -2   9   9       76.60       96.92     10.47 o 
  -1   9   9        0.77        8.14      4.51 o 
   0   9   9        2.59        0.04      3.95 o 
   1   9   9       96.89      105.66      7.92 o 
   2   9   9       72.74       70.00      9.35 o 
   3   9   9      286.95      257.96     12.85 o 
   4   9   9       53.75       54.20      7.67 o 
   5   9   9       22.53       16.96      6.82 o 
  -5  10   9       33.46       54.58      8.65 o 
  -4  10   9       27.15       24.97      7.72 o 
  -3  10   9      109.23      134.71     11.83 o 
  -2  10   9      119.91      146.13     16.33 o 
  -1  10   9      187.06      191.33     12.00 o 
   0  10   9       47.35       56.90      7.82 o 
   1  10   9        3.56       14.26     12.62 o 
   2  10   9      309.14      336.02     14.37 o 
   3  10   9      104.99      102.09      9.64 o 
   4  10   9      115.35       96.12     11.75 o 
   5  10   9       26.93       30.57     12.40 o 
  -4  11   9        0.08       11.98      6.68 o 
  -3  11   9       38.02       47.51      7.99 o 
  -2  11   9        3.50       12.37      5.97 o 
  -1  11   9      100.05      118.55     10.82 o 
   0  11   9       34.14       46.25      7.68 o 
   1  11   9      531.15      504.55     27.73 o 
   2  11   9       24.07       35.15      6.76 o 
   3  11   9       37.43       48.51      7.54 o 
   4  11   9       26.07       25.90      6.55 o 
  -4  12   9        2.59        6.60      6.82 o 
  -3  12   9        0.82        8.25      6.20 o 
  -2  12   9      107.21      146.27     12.51 o 
  -1  12   9      128.18      152.31     12.46 o 
   0  12   9       18.04       11.08      6.06 o 
   1  12   9      393.15      369.39     35.01 o 
   2  12   9       15.66       18.13      5.78 o 
   3  12   9        4.38       14.59      5.81 o 
   4  12   9      208.00      188.73     13.62 o 
  -4  13   9       22.25       35.36     11.32 o 
  -3  13   9       61.51       68.02      9.48 o 
  -2  13   9        0.23        4.83      5.58 o 
  -1  13   9        2.57        1.76      5.14 o 
   0  13   9      132.47      134.16     21.87 o 
   1  13   9      303.57      299.06     16.58 o 
   2  13   9        0.04        2.38      4.93 o 
   3  13   9        0.03        0.89      5.46 o 
   4  13   9       23.99       27.58     13.40 o 
  -4  14   9       37.07       71.14     16.38 o 
  -3  14   9       11.12       27.55     10.96 o 
  -2  14   9       14.90       14.74      6.91 o 
  -1  14   9      102.39      114.06     11.97 o 
   0  14   9      586.38      545.35     23.88 o 
   1  14   9       57.12       67.94     20.81 o 
   2  14   9        0.46       -0.42      6.72 o 
   3  14   9       71.57       60.37      8.33 o 
   4  14   9        3.46        8.99      8.77 o 
  -3  15   9       24.95       37.48     11.96 o 
  -2  15   9        5.25        3.77      9.14 o 
  -1  15   9       67.37       75.94     10.74 o 
   0  15   9       18.86       32.00      8.04 o 
   1  15   9       40.53       44.68      8.51 o 
   2  15   9       15.95       21.41     12.20 o 
   3  15   9       83.63       92.05     10.48 o 
  -3  16   9       20.72       28.96     13.18 o 
  -2  16   9        5.64        1.17      8.57 o 
  -1  16   9        1.16        0.29      7.54 o 
   0  16   9      298.18      330.01     17.83 o 
   1  16   9        0.12        3.21      6.12 o 
   2  16   9       52.66       47.39      9.21 o 
   3  16   9        0.17       19.00     11.89 o 
  -2  17   9        1.76       -1.10      9.88 o 
  -1  17   9      504.57      565.77     38.60 o 
   0  17   9        4.36       18.79      9.93 o 
   1  17   9       32.03       37.84      8.49 o 
   2  17   9      151.37      141.01     16.48 o 
  -2  18   9        8.80       15.83     12.80 o 
  -1  18   9        0.17       13.94     12.37 o 
   0  18   9       19.21       22.32     12.58 o 
   1  18   9        1.81       18.26     10.98 o 
   0  19   9        1.17       -3.80     11.63 o 
  -4   0  10      156.06      164.41     19.15 o 
  -2   0  10      101.05       86.44      8.31 o 
   0   0  10      498.45      466.36     16.94 o 
   2   0  10        7.09       10.43      6.66 o 
   4   0  10      114.12      135.46     14.90 o 
  -5   1  10        0.01       -5.01      7.04 o 
  -4   1  10       11.06       25.18      6.99 o 
  -3   1  10      125.84      145.82     15.09 o 
  -2   1  10       64.75       79.63      6.55 o 
  -1   1  10       28.07       30.64      3.16 o 
   0   1  10       15.75       27.91      3.21 o 
   1   1  10       33.53       41.06      4.83 o 
   2   1  10        3.09        4.49      4.44 o 
   3   1  10       14.88       17.12      5.39 o 
   4   1  10       68.17       70.86      8.39 o 
   5   1  10       13.03       22.33      6.53 o 
  -5   2  10       77.29       94.70     11.96 o 
  -4   2  10       50.07       53.21     18.93 o 
  -3   2  10       53.02       61.42      6.25 o 
  -2   2  10       18.62       27.75      4.34 o 
  -1   2  10       57.06       70.02      8.78 o 
   0   2  10      181.24      187.73      6.65 o 
   1   2  10        2.84        3.02      3.22 o 
   2   2  10       11.31       10.24      3.69 o 
   3   2  10      280.73      248.92     12.51 o 
   4   2  10        1.12        9.09      4.93 o 
   5   2  10       18.61       24.68      8.98 o 
  -5   3  10       11.53       11.75      8.01 o 
  -4   3  10      199.29      201.28     14.79 o 
  -3   3  10      139.28      150.35     14.68 o 
  -2   3  10       15.68       15.77      3.50 o 
  -1   3  10        1.40        3.88      1.98 o 
   0   3  10       21.02       30.03      3.23 o 
   1   3  10        6.19       14.35      3.40 o 
   2   3  10       29.24       36.17      4.94 o 
   3   3  10        0.29        0.84      3.65 o 
   4   3  10       30.11       31.56      9.17 o 
   5   3  10       20.50       35.05     11.67 o 
  -5   4  10        9.69       18.51      8.30 o 
  -4   4  10      113.84      112.44      8.96 o 
  -3   4  10      249.04      223.98     10.11 o 
  -2   4  10        2.00        3.07      2.94 o 
  -1   4  10      175.09      165.82      7.32 o 
   0   4  10      287.99      286.10      9.50 o 
   1   4  10      243.60      222.29      8.92 o 
   2   4  10        4.44        2.38      3.33 o 
   3   4  10      164.21      165.81     11.13 o 
   4   4  10        1.92        6.70      4.35 o 
   5   4  10       65.33       60.16     15.15 o 
  -5   5  10       54.71       67.44     10.72 o 
  -4   5  10       10.18       18.90      5.57 o 
  -3   5  10        8.16       12.47      4.72 o 
  -2   5  10       14.45       17.42      3.62 o 
  -1   5  10       92.57      115.09      6.40 o 
   0   5  10      243.94      224.61      8.54 o 
   1   5  10        1.68        2.24      4.20 o 
   2   5  10      329.05      336.60     13.35 o 
   3   5  10        1.19        5.47      4.09 o 
   4   5  10       12.10       11.99      4.98 o 
   5   5  10        1.70        9.34      5.45 o 
  -5   6  10        0.57       16.84      8.11 o 
  -4   6  10       15.34       30.91      7.35 o 
  -3   6  10       52.31       59.49      6.87 o 
  -2   6  10      105.11       98.19      6.92 o 
  -1   6  10        5.79       13.57      3.10 o 
   0   6  10        4.75        4.72      3.73 o 
   1   6  10        1.92        2.85      3.44 o 
   2   6  10       56.82       68.49      7.19 o 
   3   6  10        0.93        0.27      3.89 o 
   4   6  10       83.35       85.41      8.80 o 
   5   6  10       92.21       80.08      8.99 o 
  -5   7  10       25.91       48.90      9.83 o 
  -4   7  10       84.77      106.20     11.36 o 
  -3   7  10       33.21       51.71      6.26 o 
  -2   7  10        3.10        8.25      3.19 o 
  -1   7  10       24.90       41.62      6.30 o 
   0   7  10        4.07       -0.34      7.23 o 
   1   7  10        2.15        4.93      3.78 o 
   2   7  10      507.51      507.84     17.74 o 
   3   7  10       26.64       25.18      5.79 o 
   4   7  10       14.12       13.93      5.27 o 
   5   7  10        2.13        6.89      5.86 o 
  -5   8  10       21.95       29.29      7.84 o 
  -4   8  10       53.30       51.59      7.45 o 
  -3   8  10        7.92       21.11      6.48 o 
  -2   8  10       18.44       19.58      7.15 o 
  -1   8  10       14.10       19.30      5.20 o 
   0   8  10       63.90       62.94     13.85 o 
   1   8  10       15.99       24.80      4.96 o 
   2   8  10      123.95      126.59      9.59 o 
   3   8  10      978.95      908.21     50.32 o 
   4   8  10       10.98       19.80      6.25 o 
   5   8  10        3.10       10.58      6.65 o 
  -5   9  10       41.80       48.39     10.56 o 
  -4   9  10        0.12        1.79      5.12 o 
  -3   9  10       22.74       25.62      7.06 o 
  -2   9  10      106.28      102.04     10.11 o 
  -1   9  10      402.70      395.16     18.18 o 
   0   9  10       56.68       55.57      7.69 o 
   1   9  10       28.01       43.46      6.02 o 
   2   9  10        1.06        5.03      6.38 o 
   3   9  10       30.48       26.93      6.12 o 
   4   9  10        0.46        2.58      4.86 o 
   5   9  10        0.26        3.96      6.87 o 
  -5  10  10       17.72       20.66      9.83 o 
  -4  10  10      108.64      117.10     12.16 o 
  -3  10  10        6.48       11.73      6.06 o 
  -2  10  10      200.21      194.06     12.70 o 
  -1  10  10        2.39        8.82      4.96 o 
   0  10  10        2.16       -4.07      4.07 o 
   1  10  10       13.38        6.44      5.83 o 
   2  10  10      141.33      138.31     19.22 o 
   3  10  10      294.98      285.18     17.08 o 
   4  10  10       11.68       15.13      5.90 o 
  -4  11  10        4.03        9.24      6.79 o 
  -3  11  10        0.45       -1.58      9.04 o 
  -2  11  10        7.48       16.48      6.76 o 
  -1  11  10      108.29      114.00     10.97 o 
   0  11  10      174.18      148.12     12.13 o 
   1  11  10       82.16       76.19     15.39 o 
   2  11  10        2.57        7.36      5.06 o 
   3  11  10       39.23       40.00      7.24 o 
   4  11  10      251.13      229.26     35.08 o 
  -4  12  10       66.25       68.54     10.83 o 
  -3  12  10       36.75       38.79      8.31 o 
  -2  12  10      164.75      182.37     18.04 o 
  -1  12  10       20.81       22.53      7.02 o 
   0  12  10       34.42       43.26      7.96 o 
   1  12  10        0.40        7.00      6.06 o 
   2  12  10       72.93       67.54      9.40 o 
   3  12  10       13.80       19.32     10.30 o 
   4  12  10       73.59       67.67      9.14 o 
  -4  13  10        3.22       -3.08      9.12 o 
  -3  13  10       37.58       27.46      9.43 o 
  -2  13  10        8.10       15.79     12.89 o 
  -1  13  10       97.37      107.94     11.46 o 
   0  13  10      176.74      185.03     14.14 o 
   1  13  10       46.77       36.53      8.36 o 
   2  13  10        0.10       12.84      7.27 o 
   3  13  10        4.43        9.34      6.20 o 
   4  13  10      188.77      147.55     17.34 o 
  -3  14  10      172.82      181.12     27.87 o 
  -2  14  10       35.11       47.86      8.95 o 
  -1  14  10        5.17       12.19      6.16 o 
   0  14  10      382.67      376.76     24.82 o 
   1  14  10        0.63        4.14      6.07 o 
   2  14  10       96.56       86.64     13.50 o 
   3  14  10       23.38       29.09     10.61 o 
  -3  15  10      162.05      156.06     21.56 o 
  -2  15  10        5.61       10.26      7.35 o 
  -1  15  10       11.79       18.88      8.34 o 
   0  15  10        2.68        2.78      5.85 o 
   1  15  10        1.51        2.59      9.72 o 
   2  15  10      140.66      136.02     40.57 o 
   3  15  10        3.21       10.53      8.31 o 
  -3  16  10        6.28        9.57     11.34 o 
  -2  16  10        3.60        7.78      9.41 o 
  -1  16  10       87.84      102.25     18.12 o 
   0  16  10       96.75      115.34     14.71 o 
   1  16  10        1.07        9.13      6.73 o 
   2  16  10       82.78       74.97     19.72 o 
  -2  17  10      104.16       85.20     19.62 o 
  -1  17  10       10.09       10.36      9.81 o 
   0  17  10       39.62       65.36     14.47 o 
   1  17  10        3.20       14.14      7.56 o 
   2  17  10        0.99        2.20     11.47 o 
  -1  18  10      277.22      315.67     29.51 o 
   0  18  10        0.74       18.24     12.87 o 
   1  18  10        0.06        3.94     11.39 o 
  -5   0  11      434.31      419.21     30.08 o 
  -3   0  11        4.10       -0.43      6.52 o 
  -1   0  11       86.80       92.92     12.38 o 
   1   0  11      187.33      213.70     11.33 o 
   3   0  11      175.60      192.63     15.66 o 
   5   0  11       34.42       44.48     10.46 o 
  -5   1  11      107.86      114.90     12.85 o 
  -4   1  11        0.25        5.38      6.27 o 
  -3   1  11       33.66       36.47      6.64 o 
  -2   1  11        5.79        5.20      2.95 o 
  -1   1  11      195.45      177.75      6.60 o 
   0   1  11        0.49        1.39      2.11 o 
   1   1  11      100.08      115.47      6.41 o 
   2   1  11       33.20       46.19      5.90 o 
   3   1  11      141.57      124.32     10.08 o 
   4   1  11       33.08       38.21     14.94 o 
   5   1  11       39.01       62.19     12.87 o 
  -5   2  11       31.98       41.15      9.47 o 
  -4   2  11        2.97       12.12      6.13 o 
  -3   2  11       70.59       64.85      6.59 o 
  -2   2  11      380.19      342.05     11.77 o 
  -1   2  11       46.83       38.53      5.77 o 
   0   2  11       24.88       31.88      3.54 o 
   1   2  11      537.08      526.78     16.26 o 
   2   2  11        0.03       -2.85      3.45 o 
   3   2  11       26.74       34.62      5.10 o 
   4   2  11      103.09       76.51     13.56 o 
   5   2  11        2.22        9.21      8.76 o 
  -5   3  11       41.48       44.26      9.69 o 
  -4   3  11       67.91       68.16      9.70 o 
  -3   3  11       77.75       88.71      7.36 o 
  -2   3  11        0.37       -2.74      2.74 o 
  -1   3  11       51.46       50.93      4.79 o 
   0   3  11       95.30      117.60      6.74 o 
   1   3  11       64.38       83.60      6.43 o 
   2   3  11       34.95       46.39      5.65 o 
   3   3  11       25.12       24.43      6.52 o 
   4   3  11       42.43       49.87      8.43 o 
   5   3  11       16.95       19.73      7.03 o 
  -5   4  11        1.38       41.58     12.70 o 
  -4   4  11       13.97       18.22     11.02 o 
  -3   4  11       29.35       42.11      8.55 o 
  -2   4  11        0.06        2.18      3.00 o 
  -1   4  11       24.99       31.11      4.21 o 
   0   4  11      211.95      216.27      8.05 o 
   1   4  11      151.42      170.91     10.24 o 
   2   4  11      175.50      163.18     16.82 o 
   3   4  11      136.43      143.77     12.18 o 
   4   4  11        6.16       15.81      6.55 o 
   5   4  11        0.72        5.26      8.12 o 
  -5   5  11       26.19       27.34      8.52 o 
  -4   5  11       15.99       28.04      6.54 o 
  -3   5  11        9.72       13.79      4.63 o 
  -2   5  11      125.99      118.92      7.18 o 
  -1   5  11       73.33       87.52      6.12 o 
   0   5  11       20.12       15.73      2.77 o 
   1   5  11      158.43      184.68     12.02 o 
   2   5  11     1035.86     1043.71     35.81 o 
   3   5  11       93.74       92.18      8.74 o 
   4   5  11       14.79       17.04      5.51 o 
   5   5  11       60.57       59.50     10.23 o 
  -5   6  11       23.26       33.49     11.90 o 
  -4   6  11      109.66      116.21      9.66 o 
  -3   6  11      193.12      177.65     11.84 o 
  -2   6  11        4.30        5.28      3.14 o 
  -1   6  11       50.75       63.73      5.46 o 
   0   6  11       76.11       74.44      8.22 o 
   1   6  11        0.81        4.91      5.40 o 
   2   6  11      126.48      128.77      9.57 o 
   3   6  11        2.12        3.40      4.74 o 
   4   6  11       22.27       23.23      5.72 o 
   5   6  11        0.29       -2.88      5.79 o 
  -5   7  11       85.54       96.57     13.26 o 
  -4   7  11        5.14       18.91      5.83 o 
  -3   7  11       65.78       79.21      9.09 o 
  -2   7  11       83.92       85.70      7.38 o 
  -1   7  11      492.45      494.68     20.20 o 
   0   7  11        0.04       -4.51      8.02 o 
   1   7  11      176.42      186.24     12.93 o 
   2   7  11      108.74      122.11     10.47 o 
   3   7  11       27.06       33.99      6.61 o 
   4   7  11       15.49       20.25      7.33 o 
   5   7  11      112.58      101.49     11.14 o 
  -5   8  11        2.15        7.04      9.15 o 
  -4   8  11        3.55       14.23      5.71 o 
  -3   8  11       29.81       41.96      6.12 o 
  -2   8  11      331.55      331.38     27.18 o 
  -1   8  11        0.01        6.55      4.42 o 
   0   8  11        1.16        1.74      4.15 o 
   1   8  11      248.28      247.94     11.76 o 
   2   8  11       18.62       26.73      6.03 o 
   3   8  11      230.06      215.14     12.10 o 
   4   8  11       15.97       10.87      5.60 o 
   5   8  11       13.29        6.23      7.02 o 
  -5   9  11        5.98       18.72      8.19 o 
  -4   9  11        0.00       17.92      6.97 o 
  -3   9  11       27.61       31.26      9.33 o 
  -2   9  11       89.01      106.61     10.65 o 
  -1   9  11      120.26      135.17     11.41 o 
   0   9  11      143.23      144.76     16.96 o 
   1   9  11        5.20        8.81      5.44 o 
   2   9  11        0.32       -4.50      4.50 o 
   3   9  11       33.40       25.85      6.47 o 
   4   9  11       26.67       24.21      6.58 o 
  -4  10  11       17.11       27.09      7.64 o 
  -3  10  11       10.98       -0.87      5.52 o 
  -2  10  11        0.35        9.87     10.78 o 
  -1  10  11      180.54      191.65     12.39 o 
   0  10  11        0.02        2.69      4.54 o 
   1  10  11        4.43        9.46      5.78 o 
   2  10  11       28.60       36.59      6.75 o 
   3  10  11      300.58      289.22     17.40 o 
   4  10  11        3.46       12.45      6.01 o 
  -4  11  11       34.83       53.20     10.53 o 
  -3  11  11       32.43       54.72     10.10 o 
  -2  11  11      125.72      137.23     17.58 o 
  -1  11  11      137.68      146.04     12.42 o 
   0  11  11       62.58       48.72      8.50 o 
   1  11  11       69.47       72.62     13.94 o 
   2  11  11      188.66      191.58     18.86 o 
   3  11  11       26.60       35.22      7.26 o 
   4  11  11      146.25      115.00     12.43 o 
  -4  12  11       12.97       34.14      9.74 o 
  -3  12  11      115.50      114.81     22.63 o 
  -2  12  11        4.97       15.52      6.15 o 
  -1  12  11       67.57       69.42     10.01 o 
   0  12  11      178.26      167.88     13.01 o 
   1  12  11      698.29      750.64     43.26 o 
   2  12  11       24.12       26.14      7.88 o 
   3  12  11       38.70       52.59      8.16 o 
   4  12  11        9.71        7.81      8.78 o 
  -4  13  11        0.01       13.60      9.26 o 
  -3  13  11       57.18       51.98     14.94 o 
  -2  13  11       46.85       72.03     10.21 o 
  -1  13  11        4.56       12.29      6.75 o 
   0  13  11        0.03        6.09      5.97 o 
   1  13  11       40.68       27.60      9.11 o 
   2  13  11        9.74       10.30      7.06 o 
   3  13  11        1.66        7.07      6.39 o 
  -3  14  11        4.41        8.65      9.82 o 
  -2  14  11      269.84      285.07     21.46 o 
  -1  14  11        8.67       14.11      6.78 o 
   0  14  11       18.32       23.44      7.60 o 
   1  14  11       79.00       75.48     10.47 o 
   2  14  11       17.17       26.44      8.31 o 
   3  14  11        0.00        6.82      9.29 o 
  -3  15  11       17.43       35.79     11.05 o 
  -2  15  11        0.02        2.26      6.55 o 
  -1  15  11        0.09       15.00      6.85 o 
   0  15  11      242.48      228.49     15.11 o 
   1  15  11       73.49       86.80     13.79 o 
   2  15  11      165.49      130.92     19.59 o 
   3  15  11        3.00       21.09     10.40 o 
  -2  16  11        2.20        2.34     10.34 o 
  -1  16  11      271.92      257.56     16.43 o 
   0  16  11        1.28       10.26      6.80 o 
   1  16  11        0.04        9.59     12.71 o 
   2  16  11        2.29       13.46      7.88 o 
  -2  17  11        4.01        6.42     12.53 o 
  -1  17  11      177.16      215.12     25.64 o 
   0  17  11        7.68       15.42      7.95 o 
   1  17  11       10.22       16.17      8.62 o 
   0  18  11       15.46       18.60     12.49 o 
  -4   0  12      225.43      209.87     19.12 o 
  -2   0  12       17.93       30.87      8.28 o 
   0   0  12     1030.19     1058.78     33.25 o 
   2   0  12      212.01      187.57     32.34 o 
   4   0  12        5.88       22.66      8.67 o 
  -5   1  12       12.26       15.76     10.28 o 
  -4   1  12      258.35      236.55     14.42 o 
  -3   1  12      191.05      164.70     10.86 o 
  -2   1  12       13.74       10.50      3.57 o 
  -1   1  12      105.82      116.66      5.61 o 
   0   1  12       36.82       54.66      5.13 o 
   1   1  12     1381.35     1357.36     29.48 o 
   2   1  12      184.29      166.88      8.67 o 
   3   1  12       15.92       16.26      5.85 o 
   4   1  12        0.36       -1.30      5.11 o 
   5   1  12       17.69       39.32     12.56 o 
  -5   2  12       60.70       75.11     12.22 o 
  -4   2  12      100.69       84.13     10.75 o 
  -3   2  12       58.69       64.02      8.64 o 
  -2   2  12       15.57       15.85      3.83 o 
  -1   2  12      507.68      442.10     21.27 o 
   0   2  12     1337.63     1318.69     28.11 o 
   1   2  12      200.11      195.74     10.91 o 
   2   2  12      590.01      519.14     16.72 o 
   3   2  12      132.38      121.93      8.55 o 
   4   2  12      103.77       82.22     14.44 o 
   5   2  12        2.42       21.29     10.07 o 
  -5   3  12       74.56       87.52     11.48 o 
  -4   3  12      148.50      154.45     13.43 o 
  -3   3  12       80.09       87.40      7.60 o 
  -2   3  12        0.12       -0.40      3.08 o 
  -1   3  12      173.21      176.29      8.06 o 
   0   3  12      515.11      499.07     13.28 o 
   1   3  12      571.21      580.31     17.70 o 
   2   3  12       29.49       43.75      5.73 o 
   3   3  12       57.99       46.81      8.13 o 
   4   3  12       13.88       10.81      6.15 o 
   5   3  12       30.10       21.32      7.48 o 
  -5   4  12       13.05       25.94      8.86 o 
  -4   4  12        0.23        2.47      6.52 o 
  -3   4  12      287.63      290.29     24.86 o 
  -2   4  12        0.52       -1.09      3.44 o 
  -1   4  12      174.13      162.84      8.28 o 
   0   4  12       12.59       19.09      3.24 o 
   1   4  12        4.73        8.23      3.87 o 
   2   4  12       23.63       43.24      7.94 o 
   3   4  12      137.43      121.09     11.87 o 
   4   4  12      187.93      156.87     21.37 o 
   5   4  12       45.44       62.78      9.86 o 
  -5   5  12        7.64       32.63      9.28 o 
  -4   5  12        0.06        5.68      6.45 o 
  -3   5  12      411.77      372.63     41.86 o 
  -2   5  12        0.05        3.80      4.12 o 
  -1   5  12       14.74       21.07      3.92 o 
   0   5  12      150.75      159.59      8.47 o 
   1   5  12      226.95      225.21     13.38 o 
   2   5  12      333.97      273.60     17.77 o 
   3   5  12      138.51      119.91     17.85 o 
   4   5  12        8.14       12.66      5.86 o 
   5   5  12       32.78       32.97      9.40 o 
  -5   6  12        0.16        0.86     15.55 o 
  -4   6  12       77.83       86.53     13.14 o 
  -3   6  12       69.18       82.54     12.63 o 
  -2   6  12      207.49      171.53     14.56 o 
  -1   6  12       38.43       29.75      6.35 o 
   0   6  12        0.07        3.91      4.28 o 
   1   6  12      191.77      182.38     12.74 o 
   2   6  12      735.61      721.37     51.48 o 
   3   6  12       24.94       20.10      7.18 o 
   4   6  12      139.49      116.43     12.29 o 
   5   6  12      147.14      118.27     14.02 o 
  -5   7  12       20.01       26.51     10.28 o 
  -4   7  12        0.26        8.12      6.52 o 
  -3   7  12      128.20      142.68     17.63 o 
  -2   7  12       47.92       58.56     11.36 o 
  -1   7  12      215.01      224.66     12.82 o 
   0   7  12       18.69       22.35      6.14 o 
   1   7  12       22.20       23.13      7.14 o 
   2   7  12      234.73      248.87     15.46 o 
   3   7  12      209.43      203.20     12.60 o 
   4   7  12       92.54       94.85     10.00 o 
   5   7  12        4.58        8.03      8.54 o 
  -5   8  12       19.05       37.23     10.93 o 
  -4   8  12        0.27       15.06      5.98 o 
  -3   8  12        0.11        8.89      8.59 o 
  -2   8  12       75.43       83.23      9.46 o 
  -1   8  12        0.34        6.08      4.68 o 
   0   8  12        0.38        0.32      4.35 o 
   1   8  12        1.34       10.06      5.69 o 
   2   8  12       44.56       54.01      7.69 o 
   3   8  12       56.65       53.26      7.79 o 
   4   8  12       14.96       17.88      6.12 o 
  -4   9  12       18.34       21.88      7.59 o 
  -3   9  12        6.50       14.31      6.21 o 
  -2   9  12       44.18       61.61     11.11 o 
  -1   9  12      488.39      410.26     22.50 o 
   0   9  12      255.88      222.54     14.14 o 
   1   9  12       26.17       23.05      7.58 o 
   2   9  12        1.70       -4.69      4.69 o 
   3   9  12      101.16      100.53      9.74 o 
   4   9  12      116.58      117.47     11.16 o 
  -4  10  12        0.01       16.19     12.59 o 
  -3  10  12      224.40      216.98     14.55 o 
  -2  10  12      271.66      272.27     15.83 o 
  -1  10  12        0.52        6.93      9.30 o 
   0  10  12        2.42        2.84      5.59 o 
   1  10  12        1.56       11.59      6.90 o 
   2  10  12       58.59       62.49      8.12 o 
   3  10  12       25.72       22.20      6.54 o 
   4  10  12       17.22       14.46      7.87 o 
  -4  11  12       27.63       38.39      9.15 o 
  -3  11  12       65.83       78.39     10.98 o 
  -2  11  12       79.57       97.08     10.98 o 
  -1  11  12        1.42        3.20      7.57 o 
   0  11  12        5.41        8.09      7.11 o 
   1  11  12        0.30       -1.52      6.06 o 
   2  11  12        2.23        5.58      6.71 o 
   3  11  12        5.33        4.77      8.67 o 
   4  11  12       33.68       33.08      8.03 o 
  -4  12  12       34.38       53.23     11.03 o 
  -3  12  12      118.35      116.11     12.69 o 
  -2  12  12        7.50       36.67      8.10 o 
  -1  12  12       28.59       28.34      7.27 o 
   0  12  12      108.54      117.34     11.96 o 
   1  12  12       77.16       77.02     21.27 o 
   2  12  12       79.67       65.19     30.71 o 
   3  12  12       24.84       30.06      7.54 o 
  -3  13  12       12.85       14.48      7.72 o 
  -2  13  12      129.61      159.84     14.27 o 
  -1  13  12        0.41       -2.34      8.20 o 
   0  13  12       22.34       14.89      9.88 o 
   1  13  12        4.64        6.51      6.35 o 
   2  13  12       16.15       24.87      8.27 o 
   3  13  12       30.43       30.92      9.68 o 
  -3  14  12      144.99      129.36     17.08 o 
  -2  14  12       54.44       67.87     10.69 o 
  -1  14  12       23.13       31.92      7.70 o 
   0  14  12       25.92       22.04      9.20 o 
   1  14  12       25.84       27.14      7.80 o 
   2  14  12        9.53       30.12     11.07 o 
   3  14  12       33.12       52.41     18.01 o 
  -2  15  12      122.38      137.57     14.00 o 
  -1  15  12       15.21       21.05      7.45 o 
   0  15  12       74.50       78.39     10.79 o 
   1  15  12       22.43       25.83      7.88 o 
   2  15  12        0.20       -3.01      7.99 o 
  -2  16  12        0.93       20.27     11.27 o 
  -1  16  12        6.24       13.04      7.80 o 
   0  16  12       22.95       65.67     32.65 o 
   1  16  12       15.94       10.88      7.69 o 
   2  16  12        1.46       13.53      9.96 o 
  -1  17  12       24.70       19.74     13.15 o 
   0  17  12       37.31       38.61     18.20 o 
   1  17  12      147.43      140.33     24.15 o 
  -5   0  13      180.92      146.63     21.15 o 
  -3   0  13       58.12       53.57     11.46 o 
  -1   0  13     1322.66     1167.16     82.35 o 
   1   0  13      100.49      107.48      9.52 o 
   3   0  13      191.44      139.20     16.14 o 
  -5   1  13       17.48       26.17      9.21 o 
  -4   1  13       77.35       71.23      9.98 o 
  -3   1  13        9.79       16.59      6.05 o 
  -2   1  13      148.10      141.88     10.36 o 
  -1   1  13      140.65      139.03      6.45 o 
   0   1  13      339.88      366.54     11.27 o 
   1   1  13        1.14        5.97      3.28 o 
   2   1  13      331.50      336.98     11.34 o 
   3   1  13      224.37      170.49      9.42 o 
   4   1  13        4.53        8.47      8.76 o 
   5   1  13       20.10       22.03     10.31 o 
  -5   2  13       42.21       51.12     10.37 o 
  -4   2  13      106.80       86.27     10.82 o 
  -3   2  13       38.73       45.59      8.05 o 
  -2   2  13       16.46       11.41      3.68 o 
  -1   2  13      276.27      275.63     13.07 o 
   0   2  13       64.47       68.23      5.24 o 
   1   2  13      161.13      189.52      8.15 o 
   2   2  13       14.65       14.05      6.05 o 
   3   2  13        0.64        6.89      5.33 o 
   4   2  13       54.39       59.62      9.09 o 
   5   2  13        4.11        8.88      7.25 o 
  -5   3  13       72.87       88.26     12.80 o 
  -4   3  13       66.66       77.19     10.35 o 
  -3   3  13      300.18      236.46     13.30 o 
  -2   3  13        2.38       -0.09      6.09 o 
  -1   3  13       57.73       69.33      6.15 o 
   0   3  13       51.85       67.94      5.32 o 
   1   3  13     2615.05     2622.07     52.53 o 
   2   3  13       36.44       29.49      6.84 o 
   3   3  13       17.79       23.83      6.29 o 
   4   3  13        0.25        0.68      5.72 o 
   5   3  13        5.37       18.54      8.07 o 
  -5   4  13       13.76       24.50     12.63 o 
  -4   4  13       61.10       87.87     10.09 o 
  -3   4  13        0.32       12.62      4.70 o 
  -2   4  13       80.14       74.40      6.42 o 
  -1   4  13       49.20       54.81      5.68 o 
   0   4  13      150.60      147.78      6.72 o 
   1   4  13      106.29      144.37     12.39 o 
   2   4  13      690.94      641.28     25.85 o 
   3   4  13        0.46        0.50      5.45 o 
   4   4  13       17.31       11.48      6.84 o 
   5   4  13       20.39       17.75      8.59 o 
  -5   5  13        0.25       20.43      9.59 o 
  -4   5  13        5.56        7.89      6.64 o 
  -3   5  13        2.53        6.73      5.19 o 
  -2   5  13      771.46      724.16     28.17 o 
  -1   5  13       23.82       36.30      4.89 o 
   0   5  13       44.79       51.34      7.82 o 
   1   5  13      130.73      138.76     12.54 o 
   2   5  13      180.37      165.44     13.59 o 
   3   5  13       81.21       68.99     10.12 o 
   4   5  13        3.19       12.13      6.21 o 
   5   5  13        2.88       -2.93      8.52 o 
  -5   6  13        0.24        7.89      9.61 o 
  -4   6  13        1.95       -0.01      6.55 o 
  -3   6  13        4.70        7.44      4.97 o 
  -2   6  13      302.28      233.53     10.57 o 
  -1   6  13      204.60      189.70     11.90 o 
   0   6  13        0.64        6.22      4.97 o 
   1   6  13       20.66        9.84      5.89 o 
   2   6  13      479.03      473.09     48.83 o 
   3   6  13        3.45        2.85      5.99 o 
   4   6  13       52.78       48.20      8.91 o 
  -4   7  13       76.05      101.14      9.46 o 
  -3   7  13       47.94       54.77     19.10 o 
  -2   7  13       74.60       77.46     20.77 o 
  -1   7  13      403.19      333.72     31.20 o 
   0   7  13       43.43       43.10      7.80 o 
   1   7  13      258.47      254.82     15.54 o 
   2   7  13        1.92       -0.89      6.59 o 
   3   7  13       47.07       39.01     18.98 o 
   4   7  13       37.45       53.64      9.78 o 
  -4   8  13        1.82        6.54      6.97 o 
  -3   8  13        4.12       17.85      8.10 o 
  -2   8  13       11.82       14.54      5.94 o 
  -1   8  13       34.52       46.02      7.73 o 
   0   8  13       26.94       26.95      7.06 o 
   1   8  13      145.62      148.53     13.36 o 
   2   8  13       87.07       84.15     11.28 o 
   3   8  13       42.56       45.88      9.34 o 
   4   8  13        3.69       11.65      7.83 o 
  -4   9  13      114.63      122.16     23.36 o 
  -3   9  13        3.47       22.49      7.47 o 
  -2   9  13        5.77        7.39      5.60 o 
  -1   9  13      114.52      100.23     10.68 o 
   0   9  13      133.21      126.21     12.86 o 
   1   9  13      126.48      101.08     24.28 o 
   2   9  13       90.63      100.46     17.80 o 
   3   9  13      372.87      340.87     32.56 o 
   4   9  13      351.71      327.71     30.33 o 
  -4  10  13       97.21      103.84     12.97 o 
  -3  10  13        1.45        0.18     13.61 o 
  -2  10  13      179.16      183.75     31.42 o 
  -1  10  13       23.99       30.39      7.56 o 
   0  10  13      175.37      149.97     13.25 o 
   1  10  13        2.56        6.22      6.29 o 
   2  10  13        0.07       11.21      8.99 o 
   3  10  13        1.22        7.17      5.61 o 
   4  10  13       21.95        9.31      7.39 o 
  -4  11  13        7.42       22.39      9.62 o 
  -3  11  13       12.48       24.54      8.60 o 
  -2  11  13       26.02       39.16     17.32 o 
  -1  11  13       29.66       41.71      8.63 o 
   0  11  13       79.47       64.45      9.39 o 
   1  11  13        2.45        2.56      6.20 o 
   2  11  13        2.21        6.11     10.56 o 
   3  11  13       37.03       35.61      7.39 o 
  -3  12  13      168.08      179.01     15.64 o 
  -2  12  13        0.02       10.11      6.04 o 
  -1  12  13       15.28       19.42      6.59 o 
   0  12  13      101.87       87.88     10.95 o 
   1  12  13       44.17       43.69     16.53 o 
   2  12  13       34.56       41.21     16.51 o 
   3  12  13      173.72      164.07     54.97 o 
  -3  13  13      104.10      108.43     33.09 o 
  -2  13  13        0.14       12.72     11.39 o 
  -1  13  13        0.95        6.94      6.28 o 
   0  13  13        3.08       16.82      6.35 o 
   1  13  13      118.68      102.62     31.00 o 
   2  13  13        0.48       13.11      8.75 o 
   3  13  13        4.23       14.48      9.01 o 
  -3  14  13       30.97       22.54     14.30 o 
  -2  14  13       45.00       66.88     10.55 o 
  -1  14  13       18.87       13.80      6.36 o 
   0  14  13       80.50       80.22     11.08 o 
   1  14  13        0.12       11.45      7.13 o 
   2  14  13        0.13        8.26      8.45 o 
  -2  15  13       86.44      106.36     18.86 o 
  -1  15  13        0.49       -0.36      7.72 o 
   0  15  13       46.18       62.60     10.36 o 
   1  15  13        7.37       12.52      7.56 o 
   2  15  13      105.87      100.36     14.76 o 
  -1  16  13       85.21      103.09     13.22 o 
   0  16  13        9.82       34.47      9.44 o 
   1  16  13       26.34       25.69      9.06 o 
  -4   0  14      206.61      164.10     19.38 o 
  -2   0  14        1.83       10.55      7.85 o 
   0   0  14     2785.46     2750.17     77.13 o 
   2   0  14        7.32       -1.12      4.67 o 
   4   0  14        4.85       16.97      9.88 o 
  -5   1  14        4.81       12.27     10.98 o 
  -4   1  14      119.29      125.10     12.29 o 
  -3   1  14       42.47       44.17      7.91 o 
  -2   1  14       30.80       26.25      6.26 o 
  -1   1  14      139.18      140.38     11.44 o 
   0   1  14     1862.98     1915.78     39.70 o 
   1   1  14      166.39      174.75      9.45 o 
   2   1  14       71.04       85.39      6.88 o 
   3   1  14        3.98        1.55      4.39 o 
   4   1  14      120.19       77.70      9.81 o 
   5   1  14       15.28       12.60     11.15 o 
  -5   2  14       52.65       52.21     13.13 o 
  -4   2  14        0.00       15.18      6.55 o 
  -3   2  14      166.61      163.96     14.85 o 
  -2   2  14      114.30      109.57      7.56 o 
  -1   2  14      352.82      361.12     13.02 o 
   0   2  14      180.02      185.00      7.92 o 
   1   2  14      207.14      244.90      9.65 o 
   2   2  14       20.57       24.69      4.50 o 
   3   2  14       26.34        8.56      7.16 o 
   4   2  14        0.05       20.95      6.66 o 
  -5   3  14       48.72       50.05     11.49 o 
  -4   3  14       28.37       22.67      7.51 o 
  -3   3  14        3.33        1.39      5.39 o 
  -2   3  14      161.52      147.52     11.34 o 
  -1   3  14       62.77       73.14      6.42 o 
   0   3  14       51.19       55.80      5.11 o 
   1   3  14       98.21      120.78      7.37 o 
   2   3  14      230.33      216.47     15.42 o 
   3   3  14        3.47        9.15      6.01 o 
   4   3  14       12.91       26.20      7.03 o 
  -5   4  14       24.12       32.47     10.51 o 
  -4   4  14       21.62       26.83      7.44 o 
  -3   4  14        3.55        9.96      5.89 o 
  -2   4  14       53.47       47.67      5.90 o 
  -1   4  14      286.52      265.41     14.95 o 
   0   4  14      463.75      452.28     20.04 o 
   1   4  14      258.42      264.06     11.95 o 
   2   4  14       38.27       57.96      9.07 o 
   3   4  14       75.30       82.16     11.42 o 
   4   4  14       25.40       25.03      7.57 o 
  -4   5  14       29.21       27.75      8.26 o 
  -3   5  14       12.50       18.85      5.18 o 
  -2   5  14      216.29      223.26     10.38 o 
  -1   5  14       17.52       16.77     11.03 o 
   0   5  14       21.37       34.89     12.28 o 
   1   5  14       86.66       98.30     11.29 o 
   2   5  14       50.69       47.24      9.16 o 
   3   5  14        0.00       -2.13      5.90 o 
   4   5  14       12.10       15.80      7.61 o 
  -4   6  14        0.20        8.68      7.20 o 
  -3   6  14       58.74       60.98      7.43 o 
  -2   6  14       10.27        5.68      4.88 o 
  -1   6  14       63.51       65.34      8.80 o 
   0   6  14      499.21      479.05     26.58 o 
   1   6  14       97.35      108.39     11.85 o 
   2   6  14       50.71       63.79     10.23 o 
   3   6  14       43.24       45.76      9.40 o 
   4   6  14        4.78       12.68      7.62 o 
  -4   7  14       12.76       28.89     12.01 o 
  -3   7  14        7.59        7.17      6.47 o 
  -2   7  14        6.64        4.66      5.73 o 
  -1   7  14       19.87       22.44      6.08 o 
   0   7  14       21.88       24.63      7.38 o 
   1   7  14        8.06       18.36      6.70 o 
   2   7  14      195.17      186.11     15.39 o 
   3   7  14        0.01        5.42     11.58 o 
   4   7  14       20.80        8.06      8.45 o 
  -4   8  14      141.19       98.36     16.73 o 
  -3   8  14      226.24      204.59     55.23 o 
  -2   8  14        0.19       13.69      5.88 o 
  -1   8  14       18.06       40.08     19.58 o 
   0   8  14      133.06      128.91     19.89 o 
   1   8  14       81.35       67.33     10.04 o 
   2   8  14        3.33        3.30      6.56 o 
   3   8  14        3.12       18.74      7.96 o 
   4   8  14        0.92        1.92      9.33 o 
  -4   9  14      269.78      248.53     17.87 o 
  -3   9  14       11.13       23.73      8.20 o 
  -2   9  14       23.32       26.43      9.61 o 
  -1   9  14      194.97      155.23     12.10 o 
   0   9  14      108.37      114.61     27.69 o 
   1   9  14        1.21       12.75      9.07 o 
   2   9  14       12.12       11.65      7.68 o 
   3   9  14       19.65       25.07      8.03 o 
   4   9  14       78.81      101.82     14.29 o 
  -4  10  14       15.43       18.63     23.07 o 
  -3  10  14       45.95       55.36      9.92 o 
  -2  10  14      103.65      112.40     19.16 o 
  -1  10  14        4.43        0.41      5.33 o 
   0  10  14      176.53      146.86     13.24 o 
   1  10  14       15.97       23.50      9.13 o 
   2  10  14        0.00       -3.37      6.38 o 
   3  10  14       14.24       17.60      8.55 o 
  -3  11  14      154.29      164.30     40.38 o 
  -2  11  14        4.27        7.17     10.11 o 
  -1  11  14       10.82       16.55      6.57 o 
   0  11  14       61.94       43.06      8.20 o 
   1  11  14       27.10       31.99      8.83 o 
   2  11  14       65.82       80.11     20.14 o 
   3  11  14       29.54       55.83     19.67 o 
  -3  12  14      172.29      184.22     42.06 o 
  -2  12  14        1.76       15.22      6.90 o 
  -1  12  14        0.37        2.86      5.43 o 
   0  12  14        4.77       10.66      7.88 o 
   1  12  14        3.53        6.08      6.56 o 
   2  12  14       90.64      100.79     13.15 o 
   3  12  14       70.74       77.64     13.33 o 
  -3  13  14        0.36       14.45      8.86 o 
  -2  13  14       52.68       68.59     12.09 o 
  -1  13  14       45.29       49.25     18.92 o 
   0  13  14      103.22      104.13     22.79 o 
   1  13  14        0.31       12.95      7.30 o 
   2  13  14        1.36       12.80      8.24 o 
  -2  14  14        8.93       22.61     11.65 o 
  -1  14  14       18.61       19.05      7.79 o 
   0  14  14        0.32        9.00      7.38 o 
   1  14  14       25.77       25.51      8.62 o 
   2  14  14       55.86       68.10     14.81 o 
  -2  15  14        4.40       13.25      8.27 o 
  -1  15  14       18.39       30.34      8.50 o 
   0  15  14        1.30        0.89      8.40 o 
   1  15  14      111.13       92.68     24.95 o 
   0  16  14       10.36       24.34      9.65 o 
  -3   0  15      223.00      208.15     18.36 o 
  -1   0  15      119.74      127.96     14.71 o 
   1   0  15      288.00      286.67     15.25 o 
   3   0  15       27.76       41.19      7.38 o 
  -4   1  15        2.95        6.21      6.39 o 
  -3   1  15       13.93        3.27      6.00 o 
  -2   1  15      107.79      108.94     10.35 o 
  -1   1  15      231.66      206.64      9.81 o 
   0   1  15      230.82      234.96      9.29 o 
   1   1  15        1.52        5.16      5.76 o 
   2   1  15       91.33       87.63      6.97 o 
   3   1  15       72.59       66.30      7.64 o 
   4   1  15       21.26       21.04      6.21 o 
  -4   2  15      126.02      124.44     12.69 o 
  -3   2  15       89.79       74.61     19.96 o 
  -2   2  15      329.27      267.32     13.83 o 
  -1   2  15      937.21      852.84     23.76 o 
   0   2  15      145.56      157.55      8.05 o 
   1   2  15      275.36      302.05     11.66 o 
   2   2  15      138.36      134.24      9.75 o 
   3   2  15       28.58       27.19      8.58 o 
   4   2  15       21.48       24.24      6.55 o 
  -4   3  15       18.90       23.94     13.05 o 
  -3   3  15       45.30       50.67      8.30 o 
  -2   3  15      352.79      307.32     15.12 o 
  -1   3  15       68.72       64.26      6.51 o 
   0   3  15      106.17      118.07      8.30 o 
   1   3  15       68.86       89.77      8.29 o 
   2   3  15        4.68        5.81      4.39 o 
   3   3  15        2.10       15.48      6.25 o 
   4   3  15        0.00       12.94      6.73 o 
  -4   4  15       47.32       20.58      8.70 o 
  -3   4  15       36.87       27.53      7.39 o 
  -2   4  15        5.67        9.57      4.21 o 
  -1   4  15      571.11      548.42     17.54 o 
   0   4  15        2.14        2.86      5.68 o 
   1   4  15      269.78      288.63     13.02 o 
   2   4  15       79.54       81.39     13.05 o 
   3   4  15       11.79       18.12      6.80 o 
   4   4  15       59.43       48.99      9.54 o 
  -4   5  15        0.06        7.12      6.79 o 
  -3   5  15      168.81      166.08     34.57 o 
  -2   5  15      312.82      253.08     11.32 o 
  -1   5  15        2.29       14.18      6.70 o 
   0   5  15      117.02      140.36     12.21 o 
   1   5  15      176.66      173.12     12.97 o 
   2   5  15       45.89       46.97      9.39 o 
   3   5  15        5.78       11.79      9.04 o 
   4   5  15       10.35        4.81      7.59 o 
  -4   6  15       14.87       22.86      7.56 o 
  -3   6  15       17.15       22.09      7.44 o 
  -2   6  15        0.40        8.99      7.16 o 
  -1   6  15       90.94       87.59      9.59 o 
   0   6  15        0.46        5.32     11.97 o 
   1   6  15      219.83      215.54     26.73 o 
   2   6  15       17.84       15.54      6.85 o 
   3   6  15        2.06        9.90      7.41 o 
   4   6  15        6.03       16.24      8.97 o 
  -4   7  15        0.45       12.51     11.51 o 
  -3   7  15      138.21      124.13     23.49 o 
  -2   7  15      298.02      222.32     55.30 o 
  -1   7  15      122.87      108.50     11.03 o 
   0   7  15        4.78        4.82      5.82 o 
   1   7  15      115.00      117.92     12.65 o 
   2   7  15       30.24       34.12      8.25 o 
   3   7  15        0.01        3.55      7.23 o 
   4   7  15       16.17       15.98      9.43 o 
  -4   8  15       83.72      104.54     17.69 o 
  -3   8  15       89.50       69.74     26.08 o 
  -2   8  15        8.49       19.55      6.33 o 
  -1   8  15        4.06       12.33      7.23 o 
   0   8  15        7.70       -1.26      5.10 o 
   1   8  15      157.25      146.09     20.39 o 
   2   8  15        7.99       12.64      7.66 o 
   3   8  15       33.53       21.05      8.49 o 
   4   8  15      125.31      106.71     15.03 o 
  -4   9  15        3.87       16.11     14.90 o 
  -3   9  15       15.22       13.03     15.62 o 
  -2   9  15        0.36        4.05      5.58 o 
  -1   9  15        3.91       11.05      6.03 o 
   0   9  15      115.20      131.40     12.78 o 
   1   9  15        0.02       -0.47      5.30 o 
   2   9  15        0.35       -2.99      6.97 o 
   3   9  15       82.24       79.51     22.26 o 
  -3  10  15        8.29       10.63      8.53 o 
  -2  10  15        2.30       -1.15     13.18 o 
  -1  10  15       28.94       30.06      7.57 o 
   0  10  15       42.59       29.77      7.72 o 
   1  10  15        7.42        6.19      6.42 o 
   2  10  15       99.42       89.37     13.91 o 
   3  10  15        5.38        8.50     19.66 o 
  -3  11  15       86.85      110.33     33.67 o 
  -2  11  15       28.67       26.44     25.28 o 
  -1  11  15       12.42       13.50      6.41 o 
   0  11  15      105.93      103.76     17.77 o 
   1  11  15        1.82        7.88      6.50 o 
   2  11  15       52.95       44.15     10.13 o 
   3  11  15       55.71       69.31     13.03 o 
  -3  12  15       17.14       29.28     16.77 o 
  -2  12  15       49.23       62.41     13.81 o 
  -1  12  15       14.64       14.91      6.75 o 
   0  12  15       34.15       31.06      7.40 o 
   1  12  15        1.23       -0.98     14.91 o 
   2  12  15       27.89       40.44     10.75 o 
  -2  13  15       28.37       32.33     17.61 o 
  -1  13  15       13.78       18.10      7.39 o 
   0  13  15       14.64       22.00      7.63 o 
   1  13  15        3.51        6.03      7.62 o 
   2  13  15       43.54       45.09     11.65 o 
  -2  14  15       84.81       93.92     17.99 o 
  -1  14  15       95.00      110.81     12.92 o 
   0  14  15        6.58        9.18      7.84 o 
   1  14  15       42.79       44.65     10.50 o 
  -1  15  15        0.28       17.39      8.03 o 
   0  15  15        1.03       12.49     11.27 o 
  -4   0  16      500.61      404.67     28.38 o 
  -2   0  16        7.59       11.03      8.88 o 
   0   0  16      272.72      279.60     14.67 o 
   2   0  16       82.10       61.33      9.36 o 
   4   0  16       19.50       10.00      7.71 o 
  -4   1  16       22.37       24.57      8.29 o 
  -3   1  16       35.36       36.45      7.69 o 
  -2   1  16       64.18       59.84      8.41 o 
  -1   1  16        9.08       15.84      5.86 o 
   0   1  16      303.75      293.40     10.73 o 
   1   1  16       31.92       40.17      5.67 o 
   2   1  16        2.87        3.55      4.45 o 
   3   1  16       47.90       38.60      6.27 o 
   4   1  16        5.05       12.05      5.65 o 
  -4   2  16        2.67       22.76      7.71 o 
  -3   2  16        2.27        6.06      8.39 o 
  -2   2  16       33.11       36.93      7.22 o 
  -1   2  16      497.74      442.46     15.43 o 
   0   2  16       17.56       26.00      5.56 o 
   1   2  16       11.04       17.29      5.18 o 
   2   2  16       29.16       25.90      5.57 o 
   3   2  16       23.38       20.83      5.08 o 
   4   2  16        8.90        7.19     10.42 o 
  -4   3  16       78.71       77.28     10.92 o 
  -3   3  16       13.70       24.55      7.23 o 
  -2   3  16       35.93       31.14      6.88 o 
  -1   3  16      118.44      124.21      8.51 o 
   0   3  16       70.92       78.54      9.71 o 
   1   3  16      112.95      132.35      9.92 o 
   2   3  16        0.36        6.15      4.64 o 
   3   3  16       40.16       17.66      9.74 o 
   4   3  16       10.34       19.47      9.36 o 
  -4   4  16        1.49        6.13      7.36 o 
  -3   4  16      106.79       93.28     20.94 o 
  -2   4  16      182.75      153.59     11.94 o 
  -1   4  16        0.94        4.39      7.44 o 
   0   4  16      120.77      118.19     12.18 o 
   1   4  16       84.86       85.94      8.28 o 
   2   4  16       56.15       68.36      7.65 o 
   3   4  16        1.38        9.20      6.43 o 
   4   4  16        3.59        7.56      7.92 o 
  -4   5  16       37.10       24.17     14.17 o 
  -3   5  16       76.42       77.15     15.58 o 
  -2   5  16       76.17       81.89      9.66 o 
  -1   5  16      205.28      172.75     12.85 o 
   0   5  16      115.21      122.34     17.45 o 
   1   5  16       55.20       65.03      9.83 o 
   2   5  16        3.14        7.94      6.43 o 
   3   5  16        5.96       19.70      7.62 o 
   4   5  16       62.00       61.41     11.79 o 
  -4   6  16       12.95       38.53     14.11 o 
  -3   6  16        0.41       12.87      9.31 o 
  -2   6  16      157.99      141.98     12.52 o 
  -1   6  16      106.11      113.94     22.30 o 
   0   6  16       66.41       84.13     10.97 o 
   1   6  16        0.06       16.19     11.85 o 
   2   6  16       54.09       52.62      9.65 o 
   3   6  16      141.22      109.11     16.13 o 
   4   6  16        1.38       -1.39      9.38 o 
  -4   7  16        1.70       16.90     12.15 o 
  -3   7  16      307.12      227.32     21.29 o 
  -2   7  16       15.48       18.34      6.43 o 
  -1   7  16       60.63       66.35     12.74 o 
   0   7  16        4.92       12.49      6.51 o 
   1   7  16       55.56       80.21     10.90 o 
   2   7  16        0.02       11.75      6.86 o 
   3   7  16        7.09       -0.30      7.40 o 
  -3   8  16       64.84       80.87     20.04 o 
  -2   8  16      434.43      406.01     28.38 o 
  -1   8  16      162.12      141.01     21.16 o 
   0   8  16      224.52      196.32     40.85 o 
   1   8  16        3.56        2.40     15.23 o 
   2   8  16       61.58       83.70     11.64 o 
   3   8  16       51.10       69.63     11.60 o 
  -3   9  16       49.14       54.18     11.42 o 
  -2   9  16       11.27       10.68      6.09 o 
  -1   9  16        0.08       12.44      5.78 o 
   0   9  16       72.65       87.98     15.91 o 
   1   9  16       11.36       17.62      7.59 o 
   2   9  16        1.03        2.14      7.50 o 
   3   9  16        0.27       -2.39      9.06 o 
  -3  10  16       89.47       80.90     27.02 o 
  -2  10  16       65.26       63.78     10.55 o 
  -1  10  16       42.81       47.27      8.83 o 
   0  10  16       62.57       56.35      9.60 o 
   1  10  16       23.81       26.88      7.70 o 
   2  10  16       14.83       22.46      9.53 o 
   3  10  16       33.53       31.83     11.37 o 
  -3  11  16       33.32       29.22     16.60 o 
  -2  11  16        0.74        7.64      6.91 o 
  -1  11  16      310.37      243.04     35.58 o 
   0  11  16       27.23       36.08      8.41 o 
   1  11  16        9.44       19.60      7.97 o 
   2  11  16        0.22       -3.01      8.21 o 
  -2  12  16        3.15        9.46      7.40 o 
  -1  12  16      109.81      108.53     22.94 o 
   0  12  16        3.26       25.68      7.86 o 
   1  12  16       27.21       27.00      8.57 o 
   2  12  16        1.28       10.26     10.04 o 
  -2  13  16        2.76       14.58      8.11 o 
  -1  13  16        0.56        3.63      7.05 o 
   0  13  16        0.03        7.71      7.11 o 
   1  13  16      109.58      102.16     13.39 o 
  -1  14  16        1.12        8.27      7.03 o 
   0  14  16        2.23       22.63      9.03 o 
   1  14  16        0.03       -8.74     12.03 o 
  -3   0  17       22.93       28.77     10.50 o 
  -1   0  17      143.92      130.97     16.40 o 
   1   0  17      235.19      235.69     21.92 o 
   3   0  17        6.05       14.73      6.92 o 
  -4   1  17       43.78       36.76      9.65 o 
  -3   1  17       24.43       32.33      7.53 o 
  -2   1  17       77.98       69.03     10.12 o 
  -1   1  17        0.81        5.43      5.93 o 
   0   1  17        0.07        9.60      4.90 o 
   1   1  17       34.48       42.40      5.72 o 
   2   1  17       23.72       24.27     10.34 o 
   3   1  17        8.36        7.29      4.60 o 
   4   1  17        0.33       11.16      6.94 o 
  -4   2  17        9.89       31.60      8.86 o 
  -3   2  17        0.44        3.48      6.73 o 
  -2   2  17        1.85        5.60      7.16 o 
  -1   2  17       62.71       67.78      8.75 o 
   0   2  17       23.37       20.88      8.23 o 
   1   2  17        4.70       16.01      5.07 o 
   2   2  17       29.77       41.22      8.83 o 
   3   2  17       21.24       22.09      5.67 o 
   4   2  17       78.29       63.62      8.99 o 
  -4   3  17       31.09       38.03      9.18 o 
  -3   3  17        6.74       14.75      6.64 o 
  -2   3  17        1.04       -3.02      6.89 o 
  -1   3  17      115.66      130.12      9.00 o 
   0   3  17      128.77      125.44     12.26 o 
   1   3  17        1.79        5.01      4.89 o 
   2   3  17      121.77      120.12      9.98 o 
   3   3  17        3.13        8.78      4.97 o 
   4   3  17        2.56        3.26      7.78 o 
  -4   4  17        2.09        7.46      8.17 o 
  -3   4  17       96.77       90.74     11.23 o 
  -2   4  17       91.79       69.61     14.06 o 
  -1   4  17        0.04        6.76      5.60 o 
   0   4  17        4.22       24.09      7.15 o 
   1   4  17       13.26       16.90      7.41 o 
   2   4  17        6.57       10.84      6.00 o 
   3   4  17       29.31       22.48     13.81 o 
  -4   5  17       10.17        0.24     13.23 o 
  -3   5  17      128.73      106.23     17.24 o 
  -2   5  17       96.58       59.83     13.56 o 
  -1   5  17        5.50        8.88      6.08 o 
   0   5  17        0.57        6.97      6.08 o 
   1   5  17       70.06       67.15     10.81 o 
   2   5  17        6.16       11.98      5.07 o 
   3   5  17       56.32       59.20      9.84 o 
  -3   6  17        0.48       11.86     11.34 o 
  -2   6  17      295.46      261.03     21.68 o 
  -1   6  17      110.03      105.05     15.51 o 
   0   6  17       83.94       87.16     14.78 o 
   1   6  17       28.18       19.66      7.72 o 
   2   6  17       10.96       29.95     13.81 o 
   3   6  17       49.68       40.11      9.07 o 
  -3   7  17        9.79        9.38     11.10 o 
  -2   7  17       22.29       23.81     10.79 o 
  -1   7  17       26.41       21.83      6.94 o 
   0   7  17        4.60        0.01      6.00 o 
   1   7  17       39.71       65.97     20.51 o 
   2   7  17        0.56        0.52      6.76 o 
   3   7  17        9.19        9.25      8.33 o 
  -3   8  17       28.29        5.85     12.01 o 
  -2   8  17        0.73       11.47      9.98 o 
  -1   8  17      134.53      132.11     23.71 o 
   0   8  17        8.15        8.33      6.66 o 
   1   8  17       13.35       29.71      7.92 o 
   2   8  17        0.92        5.71      7.05 o 
   3   8  17       17.18       13.94     10.29 o 
  -3   9  17      124.12       96.24     18.92 o 
  -2   9  17      265.32      238.30     21.53 o 
  -1   9  17       41.23       34.53      7.86 o 
   0   9  17       82.35       96.09     19.24 o 
   1   9  17        0.00        3.62      7.11 o 
   2   9  17       58.77       62.37     11.87 o 
   3   9  17       11.78       -0.18     10.46 o 
  -2  10  17        1.79       -0.03      6.18 o 
  -1  10  17       41.41       17.61     15.65 o 
   0  10  17       50.00       56.11      9.76 o 
   1  10  17        4.59        8.13      7.71 o 
   2  10  17        5.89       15.46      8.73 o 
  -2  11  17       87.08       66.83     10.49 o 
  -1  11  17       32.99       32.21     10.49 o 
   0  11  17        0.03        5.08      8.81 o 
   1  11  17      107.26       78.00     15.57 o 
   2  11  17       25.01       35.69     19.81 o 
  -2  12  17       53.85       63.36     20.17 o 
  -1  12  17       94.73       86.90     11.61 o 
   0  12  17       33.28       45.62     15.17 o 
   1  12  17        0.06       28.51      9.66 o 
  -1  13  17      180.79      183.39     24.65 o 
   0  13  17        5.06       29.42      9.05 o 
  -4   0  18       59.91       43.42     16.11 o 
  -2   0  18        2.31        1.93      8.74 o 
   0   0  18        3.93       16.04      9.84 o 
   2   0  18       39.63       55.34     12.13 o 
  -4   1  18       64.17       73.52     12.67 o 
  -3   1  18       41.20       48.50      8.57 o 
  -2   1  18       24.21       17.73      7.01 o 
  -1   1  18       34.77       45.65      7.96 o 
   0   1  18        3.41        8.36      5.13 o 
   1   1  18      166.14      181.75     16.36 o 
   2   1  18       43.02       59.85     12.57 o 
   3   1  18        0.28        8.13      8.12 o 
  -3   2  18       63.07       82.55     13.73 o 
  -2   2  18        0.90        1.92      5.61 o 
  -1   2  18       87.45       74.36      9.56 o 
   0   2  18        5.58       15.94      7.32 o 
   1   2  18       52.30       73.48      8.07 o 
   2   2  18      137.70      140.61     10.66 o 
   3   2  18       26.80       26.42      6.24 o 
  -3   3  18      103.48       89.30     12.39 o 
  -2   3  18       15.77        3.68      6.73 o 
  -1   3  18       20.43       37.91     11.17 o 
   0   3  18        5.51       12.14      6.66 o 
   1   3  18       26.15       38.63      8.53 o 
   2   3  18       18.57       33.04      6.01 o 
   3   3  18       68.01       70.20      8.29 o 
  -3   4  18       11.37       19.60     11.65 o 
  -2   4  18       84.70       90.17     14.78 o 
  -1   4  18        0.04       15.30      6.51 o 
   0   4  18       35.43       38.99      9.70 o 
   1   4  18       18.23       51.82     12.12 o 
   2   4  18        1.84       11.75      6.05 o 
   3   4  18       83.18       81.82      9.77 o 
  -3   5  18       20.93       25.81     12.15 o 
  -2   5  18       23.81       34.95     12.18 o 
  -1   5  18       10.41       16.47      6.57 o 
   0   5  18       36.33       58.64      9.66 o 
   1   5  18       21.03       29.63      8.32 o 
   2   5  18        6.69       16.61     11.08 o 
   3   5  18      222.20      201.86     21.22 o 
  -3   6  18       50.68       50.11     14.97 o 
  -2   6  18       13.17       14.83     10.98 o 
  -1   6  18        0.05        7.62      6.11 o 
   0   6  18       29.89       39.00      8.51 o 
   1   6  18        3.09        5.91      7.69 o 
   2   6  18        4.98       10.05     10.06 o 
   3   6  18       85.60       94.51     13.41 o 
  -3   7  18       45.24       29.29     15.49 o 
  -2   7  18       76.93       67.64      9.81 o 
  -1   7  18       16.63       22.90      7.42 o 
   0   7  18       30.74       34.32      8.32 o 
   1   7  18       31.59       40.64      8.82 o 
   2   7  18        6.28       29.67      9.06 o 
   3   7  18        0.37       13.96      9.80 o 
  -3   8  18       69.08       60.16     15.90 o 
  -2   8  18        1.43        8.26      6.35 o 
  -1   8  18        5.87       17.12      7.19 o 
   0   8  18       56.97       56.42      9.59 o 
   1   8  18      169.11      169.83     16.34 o 
   2   8  18        0.31        5.31      7.74 o 
  -2   9  18       29.51       30.33      8.44 o 
  -1   9  18        8.29        8.44      6.54 o 
   0   9  18       14.79       22.57     16.05 o 
   1   9  18        1.75       12.12      7.98 o 
   2   9  18       56.62       69.86     12.22 o 
  -2  10  18        2.55       -5.55      9.85 o 
  -1  10  18       21.94       34.44     12.27 o 
   0  10  18       12.93       19.22      7.75 o 
   1  10  18       50.15       56.34     10.88 o 
   2  10  18        8.30       32.44     17.45 o 
  -1  11  18       18.81       31.16      8.74 o 
   0  11  18        0.06        7.89      7.72 o 
   1  11  18        6.40       12.48      8.77 o 
   0  12  18        0.05       15.97      8.06 o 
  -3   0  19        5.23       13.03     11.03 o 
  -1   0  19       16.86       18.31     10.41 o 
   1   0  19      173.66      221.35     30.44 o 
   3   0  19       21.58       27.36     11.20 o 
  -3   1  19       16.52       18.42      8.06 o 
  -2   1  19       10.88       15.26      6.80 o 
  -1   1  19       10.09        8.89      6.63 o 
   0   1  19       22.44       32.54     11.86 o 
   1   1  19       31.20       44.25      7.73 o 
   2   1  19       46.70       59.09      7.81 o 
   3   1  19        3.44        5.63      6.70 o 
  -3   2  19        2.88       10.17     14.07 o 
  -2   2  19        0.10       -0.41      6.49 o 
  -1   2  19       17.96       20.75     11.03 o 
   0   2  19        2.68       19.34      6.98 o 
   1   2  19       65.60       77.44     11.34 o 
   2   2  19       17.40       24.55     10.29 o 
   3   2  19        0.05       11.56      8.24 o 
  -3   3  19       18.66       33.88      8.91 o 
  -2   3  19        0.00       -8.05      8.05 o 
  -1   3  19       22.66       32.04     10.81 o 
   0   3  19        3.88       14.96      7.02 o 
   1   3  19        0.09       14.19     25.11 o 
   2   3  19      130.19      141.83     11.19 o 
   3   3  19       86.00      105.25     10.28 o 
  -3   4  19        0.35       -6.09     12.94 o 
  -2   4  19       57.20       55.05     12.89 o 
  -1   4  19        1.21       12.94      8.45 o 
   0   4  19        7.06       20.45      8.81 o 
   1   4  19        1.01       -1.61      7.57 o 
   2   4  19        0.76       27.88     17.26 o 
   3   4  19       40.20       52.36      7.87 o 
  -3   5  19        0.23       -1.17     12.49 o 
  -2   5  19       33.68       50.18     12.70 o 
  -1   5  19       24.33       37.02      7.94 o 
   0   5  19      168.18      191.67     52.29 o 
   1   5  19        2.22        9.61     10.74 o 
   2   5  19       17.59       24.25      8.20 o 
  -2   6  19        0.92       -3.82     10.96 o 
  -1   6  19       60.91       70.01      9.98 o 
   0   6  19        2.65       15.63      7.23 o 
   1   6  19       27.42       43.21      9.13 o 
   2   6  19        0.49       28.14      8.56 o 
  -2   7  19       11.16       21.29     12.15 o 
  -1   7  19       62.67       56.50     17.46 o 
   0   7  19        0.21        3.34      6.41 o 
   1   7  19       92.26      103.70     13.54 o 
   2   7  19       20.01       36.94      9.49 o 
  -2   8  19       47.00       41.85     23.72 o 
  -1   8  19       42.68       31.80     11.89 o 
   0   8  19       57.64       76.44     23.14 o 
   1   8  19        0.03       18.96     12.55 o 
   2   8  19        1.03       14.94     12.09 o 
  -2   9  19        7.56       -2.12      9.48 o 
  -1   9  19       11.58        2.58      8.02 o 
   0   9  19       38.00       47.24      9.74 o 
   1   9  19       16.74       28.99     10.38 o 
  -1  10  19       22.46       43.95      9.64 o 
   0  10  19       45.20       46.38     12.66 o 
   1  10  19        3.74       14.18     12.15 o 
  -2   0  20       63.34       63.29     14.37 o 
   0   0  20       44.35       42.76     12.20 o 
   2   0  20      243.10      257.78     23.80 o 
  -3   1  20       13.10        1.72      8.24 o 
  -2   1  20       43.21       52.35      9.74 o 
  -1   1  20       95.80      109.15     11.72 o 
   0   1  20       11.01        7.04      9.93 o 
   1   1  20       35.42       36.42     15.36 o 
   2   1  20       51.39       59.85      9.82 o 
  -2   2  20        8.06       -0.64     10.86 o 
  -1   2  20        2.32       12.70     10.41 o 
   0   2  20        0.71        1.67      9.81 o 
   1   2  20       21.74       31.43      8.49 o 
   2   2  20       13.02       14.58      6.62 o 
  -2   3  20       79.25       65.10     15.06 o 
  -1   3  20      138.58      102.44     16.76 o 
   0   3  20      152.57      123.78     18.93 o 
   1   3  20       19.68       29.13      8.82 o 
   2   3  20       51.37       74.41     11.21 o 
  -2   4  20        6.93       10.27     11.89 o 
  -1   4  20       57.48       60.28     14.25 o 
   0   4  20       30.69       43.32     12.78 o 
   1   4  20       25.87       30.25      9.22 o 
   2   4  20        4.39       15.24     12.40 o 
  -2   5  20       66.89       44.62     16.19 o 
  -1   5  20        2.79       20.75     11.36 o 
   0   5  20       36.39       48.64     10.64 o 
   1   5  20        3.21        3.58     12.70 o 
   2   5  20        0.40       15.82      9.46 o 
  -2   6  20       18.75        2.01     13.08 o 
  -1   6  20        1.60       18.02      7.06 o 
   0   6  20      100.23       73.01     13.74 o 
   1   6  20       27.91       15.05      9.16 o 
   2   6  20       48.76       56.98     13.58 o 
  -1   7  20       29.19       30.14      8.44 o 
   0   7  20        7.22       21.50      8.20 o 
   1   7  20       27.15       16.48     13.07 o 
  -1   8  20      100.64       91.25     26.15 o 
   0   8  20       35.37       21.75     14.97 o 
   1   8  20       11.86       12.97     20.46 o 
   0   9  20        1.14       24.35     11.39 o 
  -1   0  21       34.38       35.00     12.63 o 
  -2   1  21       10.80       22.19      8.98 o 
  -1   1  21        2.62       23.13     11.51 o 
   0   1  21       10.86        1.89     11.20 o 
   2   1  21        0.76        6.23      7.19 o 
  -2   2  21       79.34       72.69     17.50 o 
  -1   2  21       16.85       36.93     13.44 o 
   0   2  21        8.59       22.39     11.53 o 
   1   2  21        7.67       22.65      8.71 o 
  -2   3  21       38.07       44.17     16.19 o 
  -1   3  21       35.20       50.35     14.63 o 
   0   3  21       35.26       51.14     15.28 o 
   1   3  21       12.15       31.20     11.11 o 
  -1   4  21        4.80        3.72     12.94 o 
   0   4  21      256.31      251.74     35.05 o 
   1   4  21       21.91       40.82     10.60 o 
  -1   5  21       14.86       14.47     13.73 o 
   0   5  21       48.98       50.48     10.69 o 
   1   5  21       14.72       15.12      9.73 o 
  -1   6  21      114.94       52.26     17.45 o 
   0   6  21       20.51       48.27     10.35 o 
  -1   1  22       18.21       35.14     13.68 o 
   0   2  22       32.61       23.35     12.99 o 
   0   3  22       70.92       53.38     17.21 o 
                                                 
